# Supplementary material for: (E)-2-(4-tert-But­ylphen­yl)-2-cyano-1-(3-methyl-1-vinyl-1H-pyrazol-5-yl)vinyl 2,2-dimethyl­propano­ate
Source: Acta Crystallogr Sect E Struct Rep Online. 2011 Dec 10;68(Pt 1):o64. doi: 10.1107/S1600536811052007 (PMC3254420; doi:10.1107/S1600536811052007)
Supplement: Supplementary file 1 [file e-68-00o64-sup1.cif]

##############################################################################
#                                                                            #
# This CIF contains the data in a paper accepted for publication in          #
# Acta Crystallographica Section E. It conforms to the requirements of       #
# Notes for Authors for Acta Crystallographica Section E, and has been       #
# peer reviewed under the auspices of the IUCr Commission on Journals.       #
#                                                                            #
# Full details of the Crystallographic Information File format               #
# are given in the paper "The Crystallographic Information File (CIF):       #
# a New Standard Archive File for Crystallography" by S. R. Hall, F. H.      #
# Allen and I. D. Brown [Acta Cryst. (1991), A47, 655-685].                  #
#                                                                            #
# The current version of the core CIF dictionary is obtainable from          #
# ftp://ftp.iucr.org/pub/cif_core.dic.                                       #
#                                                                            #
# Software is freely available for graphical display of the structure(s)     #
# in this CIF. For information consult the CIF software page                 #
# http://www.iucr.org/resources/cif/software.                                #
#                                                                            #
# This file may be used for bona fide research purposes within the           #
# scientific community so long as proper attribution is given to the journal # 
# article from which it was obtained.                                        #
#                                                                            #
##############################################################################
data_I
_audit_creation_method     SHELXL97
_chemical_name_systematic
;
(<i>E</i>)-2-(4-<i>tert</i>-Butylphenyl)-2-cyano-1-(3-methyl-1-vinyl-
1<i>H</i>-pyrazol-5-yl)vinyl 2,2-dimethylpropanoate
;
_chemical_name_common     ?
_chemical_formula_moiety     'C24 H29 N3 O2'
_chemical_formula_sum     'C24 H29 N3 O2'
_chemical_formula_iupac     'C24 H29 N3 O2'
_chemical_formula_weight     391.50
_chemical_melting_point     ?
_symmetry_cell_setting     orthorhombic
_symmetry_space_group_name_H-M     'P b c a'
loop_
    _symmetry_equiv_pos_as_xyz
    'x, y, z'
    '-x+1/2, -y, z+1/2'
    '-x, y+1/2, -z+1/2'
    'x+1/2, -y+1/2, -z'
    '-x, -y, -z'
    'x-1/2, y, -z-1/2'
    'x, -y-1/2, z-1/2'
    '-x-1/2, y-1/2, z'
_cell_length_a     12.0056(16)
_cell_length_b     19.283(3)
_cell_length_c     20.183(3)
_cell_angle_alpha     90.00
_cell_angle_beta     90.00
_cell_angle_gamma     90.00
_cell_volume     4672.5(11)
_cell_formula_units_Z     8
_cell_measurement_reflns_used     4156
_cell_measurement_theta_min     2.64
_cell_measurement_theta_max     20.41
_cell_measurement_temperature     296(2)
_exptl_crystal_description     block
_exptl_crystal_colour     colorless
_exptl_crystal_size_max     0.38
_exptl_crystal_size_mid     0.36
_exptl_crystal_size_min     0.32
_exptl_crystal_density_diffrn     1.113
_exptl_crystal_density_meas     ?
_exptl_crystal_density_method     'not measured'
_exptl_crystal_F_000     1680
_exptl_absorpt_coefficient_mu     0.072
_exptl_absorpt_correction_type     multi-scan
_exptl_absorpt_process_details     '(SADABS; Bruker, 2001)'
_exptl_absorpt_correction_T_min     0.9733
_exptl_absorpt_correction_T_max     0.9775
_exptl_special_details     ?
_diffrn_ambient_temperature     296(2)
_diffrn_radiation_type     MoK\a
_diffrn_radiation_wavelength     0.71073
_diffrn_radiation_source     'fine-focus sealed tube'
_diffrn_radiation_monochromator     graphite
_diffrn_measurement_device_type     'Bruker SMART CCD'
_diffrn_measurement_method     'phi and omega scans'
_diffrn_detector_area_resol_mean     ?
_diffrn_reflns_number     22480
_diffrn_reflns_av_R_equivalents     0.0329
_diffrn_reflns_av_sigmaI/netI     0.0227
_diffrn_reflns_theta_min     2.02
_diffrn_reflns_theta_max     25.03
_diffrn_reflns_theta_full     25.03
_diffrn_measured_fraction_theta_max     1.000
_diffrn_measured_fraction_theta_full     1.000
_diffrn_reflns_limit_h_min     -14
_diffrn_reflns_limit_h_max     12
_diffrn_reflns_limit_k_min     -22
_diffrn_reflns_limit_k_max     22
_diffrn_reflns_limit_l_min     -21
_diffrn_reflns_limit_l_max     24
_diffrn_standards_number     ?
_diffrn_standards_interval_count     ?
_diffrn_standards_interval_time     ?
_diffrn_standards_decay_%     ?
_refine_special_details
;
Refinement of <i>F</i>^2^ against ALL reflections. The weighted <i>R</i>-factor
<i>wR</i> and goodness of fit <i>S</i> are based on <i>F</i>^2^, conventional
<i>R</i>-factors <i>R</i> are based on <i>F</i>, with <i>F</i> set to zero for
negative <i>F</i>^2^. The threshold expression of <i>F</i>^2^ >
\s(<i>F</i>^2^) is used only for calculating <i>R</i>-factors(gt) <i>etc</i>.
and is not relevant to the choice of reflections for refinement.
<i>R</i>-factors based on <i>F</i>^2^ are statistically about twice as large
as those based on <i>F</i>, and <i>R</i>- factors based on ALL data will be
even larger.
;
_reflns_number_total     4118
_reflns_number_gt     2871
_reflns_threshold_expression     I>2\s(I)
_refine_ls_structure_factor_coef     Fsqd
_refine_ls_matrix_type     full
_refine_ls_R_factor_all     0.0719
_refine_ls_R_factor_gt     0.0482
_refine_ls_wR_factor_gt     0.1303
_refine_ls_wR_factor_ref     0.1479
_refine_ls_goodness_of_fit_ref     1.046
_refine_ls_restrained_S_all     1.046
_refine_ls_number_reflns     4118
_refine_ls_number_parameters     269
_refine_ls_number_restraints     0
_refine_ls_hydrogen_treatment     constr
_refine_ls_weighting_scheme     calc
_refine_ls_weighting_details
         'calc w=1/[\s^2^(Fo^2^)+(0.0633P)^2^+1.5443P] where P=(Fo^2^+2Fc^2^)/3'
_atom_sites_solution_hydrogens     geom
_atom_sites_solution_primary     direct
_atom_sites_solution_secondary     difmap
_refine_ls_shift/su_max     0.000
_refine_ls_shift/su_mean     0.000
_refine_diff_density_max     0.307
_refine_diff_density_min     -0.196
_refine_ls_extinction_method     'SHELXL97 (Sheldrick, 2008)'
_refine_ls_extinction_coef     0.0021(4)
_refine_ls_extinction_expression
                                  'Fc^*^=kFc[1+0.001xFc^2^\l^3^/sin(2\q)]^-1/4^'
loop_
    _atom_type_symbol
    _atom_type_description
    _atom_type_scat_dispersion_real
    _atom_type_scat_dispersion_imag
    _atom_type_scat_source
    'C' 'C' 0.0033 0.0016
                         'International Tables Vol C Tables 4.2.6.8 and 6.1.1.4'
    'H' 'H' 0.0000 0.0000
                         'International Tables Vol C Tables 4.2.6.8 and 6.1.1.4'
    'N' 'N' 0.0061 0.0033
                         'International Tables Vol C Tables 4.2.6.8 and 6.1.1.4'
    'O' 'O' 0.0106 0.0060
                         'International Tables Vol C Tables 4.2.6.8 and 6.1.1.4'
_computing_data_collection     'SMART (Bruker, 2001)'
_computing_cell_refinement     'SAINT (Bruker, 2001)'
_computing_data_reduction     'SAINT (Bruker, 2001)'
_computing_structure_solution     'SHELXS97 (Sheldrick, 2008)'
_computing_structure_refinement     'SHELXL97 (Sheldrick, 2008)'
_computing_molecular_graphics     'SHELXTL (Sheldrick, 2008)'
_computing_publication_material     'SHELXTL (Sheldrick, 2008)'
loop_
    _atom_site_type_symbol
    _atom_site_label
    _atom_site_fract_x
    _atom_site_fract_y
    _atom_site_fract_z
    _atom_site_U_iso_or_equiv
    _atom_site_adp_type
    _atom_site_calc_flag
    _atom_site_refinement_flags
    _atom_site_occupancy
    _atom_site_symmetry_multiplicity
    _atom_site_disorder_assembly
    _atom_site_disorder_group
    O O1 1.01105(11) 0.08044(6) 0.73974(7) 0.0513(4) Uani d . 1 1 . .
    O O2 1.19100(13) 0.05098(8) 0.73607(9) 0.0768(5) Uani d . 1 1 . .
    N N1 0.97347(15) -0.00910(9) 0.85788(8) 0.0567(5) Uani d . 1 1 . .
    N N2 1.00594(16) -0.05609(9) 0.90444(9) 0.0646(5) Uani d . 1 1 . .
    N N3 0.8306(2) -0.13197(10) 0.68953(12) 0.0864(7) Uani d . 1 1 . .
    C C1 0.8888(3) 0.07058(15) 0.93404(14) 0.0988(10) Uani d . 1 1 . .
    H H1A 0.9211 0.0479 0.9699 0.119 Uiso calc R 1 1 . .
    H H1B 0.8437 0.1091 0.9410 0.119 Uiso calc R 1 1 . .
    C C2 0.9067(2) 0.04860(12) 0.87455(12) 0.0699(7) Uani d . 1 1 . .
    H H2 0.8729 0.0726 0.8400 0.084 Uiso calc R 1 1 . .
    C C3 1.05513(19) -0.10678(11) 0.87092(11) 0.0593(6) Uani d . 1 1 . .
    C C4 1.05432(18) -0.09274(10) 0.80299(11) 0.0576(5) Uani d . 1 1 . .
    H H4 1.0837 -0.1202 0.7694 0.069 Uiso calc R 1 1 . .
    C C5 1.00186(16) -0.03077(10) 0.79596(10) 0.0500(5) Uani d . 1 1 . .
    C C6 1.1022(2) -0.16827(13) 0.90619(13) 0.0807(8) Uani d . 1 1 . .
    H H6A 1.1816 -0.1636 0.9094 0.121 Uiso d R 1 1 . .
    H H6B 1.0844 -0.2097 0.8820 0.121 Uiso d R 1 1 . .
    H H6C 1.0709 -0.1710 0.9499 0.121 Uiso d R 1 1 . .
    C C7 0.97899(16) 0.01082(9) 0.73651(9) 0.0485(5) Uani d . 1 1 . .
    C C8 0.92256(16) -0.01145(10) 0.68363(10) 0.0494(5) Uani d . 1 1 . .
    C C9 0.87266(19) -0.07898(11) 0.68833(11) 0.0601(6) Uani d . 1 1 . .
    C C10 0.90092(17) 0.02826(10) 0.62182(10) 0.0512(5) Uani d . 1 1 . .
    C C11 0.79697(18) 0.02586(12) 0.59251(11) 0.0616(6) Uani d . 1 1 . .
    H H11 0.7419 -0.0023 0.6105 0.074 Uiso calc R 1 1 . .
    C C12 0.77404(19) 0.06478(12) 0.53681(11) 0.0655(6) Uani d . 1 1 . .
    H H12 0.7033 0.0624 0.5182 0.079 Uiso calc R 1 1 . .
    C C13 0.85333(19) 0.10742(11) 0.50771(10) 0.0580(5) Uani d . 1 1 . .
    C C14 0.9582(2) 0.10713(13) 0.53610(11) 0.0702(7) Uani d . 1 1 . .
    H H14 1.0142 0.1338 0.5172 0.084 Uiso calc R 1 1 . .
    C C15 0.98194(19) 0.06812(13) 0.59201(11) 0.0660(6) Uani d . 1 1 . .
    H H15 1.0535 0.0689 0.6096 0.079 Uiso calc R 1 1 . .
    C C16 0.8234(2) 0.15167(13) 0.44748(11) 0.0702(7) Uani d . 1 1 . .
    C C17 0.7940(3) 0.10424(16) 0.38919(13) 0.1009(10) Uani d . 1 1 . .
    H H17A 0.8573 0.0761 0.3781 0.151 Uiso calc R 1 1 . .
    H H17B 0.7735 0.1320 0.3516 0.151 Uiso calc R 1 1 . .
    H H17C 0.7327 0.0749 0.4013 0.151 Uiso calc R 1 1 . .
    C C18 0.7231(3) 0.19699(17) 0.46499(16) 0.1115(11) Uani d . 1 1 . .
    H H18A 0.6607 0.1680 0.4758 0.167 Uiso calc R 1 1 . .
    H H18B 0.7045 0.2258 0.4278 0.167 Uiso calc R 1 1 . .
    H H18C 0.7411 0.2257 0.5024 0.167 Uiso calc R 1 1 . .
    C C19 0.9185(3) 0.19962(16) 0.42640(15) 0.1063(11) Uani d . 1 1 . .
    H H19A 0.9387 0.2291 0.4628 0.160 Uiso calc R 1 1 . .
    H H19B 0.8949 0.2276 0.3896 0.160 Uiso calc R 1 1 . .
    H H19C 0.9817 0.1723 0.4135 0.160 Uiso calc R 1 1 . .
    C C20 1.12292(17) 0.09525(10) 0.74372(10) 0.0518(5) Uani d . 1 1 . .
    C C21 1.14310(17) 0.17108(10) 0.75803(11) 0.0556(5) Uani d . 1 1 . .
    C C22 1.0765(3) 0.21582(14) 0.7115(2) 0.1206(13) Uani d . 1 1 . .
    H H22A 1.0931 0.2637 0.7197 0.181 Uiso calc R 1 1 . .
    H H22B 0.9984 0.2078 0.7186 0.181 Uiso calc R 1 1 . .
    H H22C 1.0953 0.2045 0.6666 0.181 Uiso calc R 1 1 . .
    C C23 1.2642(2) 0.18635(16) 0.7505(2) 0.1382(17) Uani d . 1 1 . .
    H H23A 1.2859 0.1792 0.7052 0.207 Uiso calc R 1 1 . .
    H H23B 1.3064 0.1560 0.7787 0.207 Uiso calc R 1 1 . .
    H H23C 1.2783 0.2337 0.7627 0.207 Uiso calc R 1 1 . .
    C C24 1.1051(4) 0.18545(16) 0.82782(17) 0.1350(16) Uani d . 1 1 . .
    H H24A 1.1466 0.1570 0.8581 0.202 Uiso calc R 1 1 . .
    H H24B 1.0272 0.1750 0.8317 0.202 Uiso calc R 1 1 . .
    H H24C 1.1173 0.2335 0.8381 0.202 Uiso calc R 1 1 . .
loop_
    _atom_site_aniso_label
    _atom_site_aniso_U_11
    _atom_site_aniso_U_22
    _atom_site_aniso_U_33
    _atom_site_aniso_U_12
    _atom_site_aniso_U_13
    _atom_site_aniso_U_23
    O1 0.0501(8) 0.0407(7) 0.0630(9) -0.0020(6) -0.0045(6) 0.0059(6)
    O2 0.0561(9) 0.0525(9) 0.1218(14) 0.0054(8) 0.0108(9) -0.0098(9)
    N1 0.0695(12) 0.0507(10) 0.0500(10) 0.0061(9) -0.0031(8) 0.0059(8)
    N2 0.0793(13) 0.0600(11) 0.0544(10) 0.0039(10) -0.0052(9) 0.0125(9)
    N3 0.0908(16) 0.0511(12) 0.1174(18) -0.0115(11) -0.0258(13) 0.0096(12)
    C1 0.145(3) 0.0825(19) 0.0688(18) 0.0329(19) 0.0055(17) 0.0000(14)
    C2 0.0892(18) 0.0611(14) 0.0593(14) 0.0129(13) 0.0022(12) 0.0055(11)
    C3 0.0642(14) 0.0517(12) 0.0620(13) 0.0014(11) -0.0064(11) 0.0130(10)
    C4 0.0654(13) 0.0489(12) 0.0587(13) 0.0042(10) -0.0022(10) 0.0059(10)
    C5 0.0534(12) 0.0448(11) 0.0519(11) -0.0020(9) -0.0034(9) 0.0049(9)
    C6 0.0979(19) 0.0665(15) 0.0776(16) 0.0142(14) -0.0088(14) 0.0238(13)
    C7 0.0490(11) 0.0411(10) 0.0554(12) 0.0007(9) 0.0007(9) 0.0054(9)
    C8 0.0504(11) 0.0442(11) 0.0537(12) 0.0005(9) -0.0020(9) 0.0029(9)
    C9 0.0648(14) 0.0477(13) 0.0676(14) 0.0004(11) -0.0119(11) 0.0053(10)
    C10 0.0547(12) 0.0468(11) 0.0522(11) 0.0009(9) -0.0039(9) 0.0014(9)
    C11 0.0564(13) 0.0635(13) 0.0649(13) -0.0116(11) -0.0075(10) 0.0085(11)
    C12 0.0586(14) 0.0743(15) 0.0637(14) -0.0059(12) -0.0145(11) 0.0092(12)
    C13 0.0682(14) 0.0568(12) 0.0491(12) -0.0019(11) -0.0072(10) 0.0013(10)
    C14 0.0679(15) 0.0834(17) 0.0593(14) -0.0164(13) -0.0032(11) 0.0163(12)
    C15 0.0520(13) 0.0869(17) 0.0591(13) -0.0097(12) -0.0073(10) 0.0130(12)
    C16 0.0887(18) 0.0700(15) 0.0520(13) 0.0016(13) -0.0084(12) 0.0084(11)
    C17 0.139(3) 0.106(2) 0.0578(15) -0.004(2) -0.0199(16) 0.0021(15)
    C18 0.133(3) 0.107(2) 0.095(2) 0.043(2) -0.0074(19) 0.0255(18)
    C19 0.132(3) 0.103(2) 0.083(2) -0.021(2) -0.0145(18) 0.0406(17)
    C20 0.0504(12) 0.0487(11) 0.0562(12) -0.0004(10) 0.0018(9) 0.0025(9)
    C21 0.0500(12) 0.0434(11) 0.0734(14) -0.0003(9) 0.0010(10) -0.0006(10)
    C22 0.124(3) 0.0591(16) 0.179(3) -0.0163(17) -0.050(2) 0.0348(19)
    C23 0.0617(18) 0.0661(17) 0.287(5) -0.0136(14) 0.013(2) -0.039(3)
    C24 0.229(5) 0.0684(18) 0.107(3) -0.036(2) 0.047(3) -0.0325(18)
_geom_special_details
;
All e.s.d.'s (except the e.s.d. in the dihedral angle between two l.s. planes)
are estimated using the full covariance matrix. The cell e.s.d.'s are taken
into account individually in the estimation of e.s.d.'s in distances, angles
and torsion angles; correlations between e.s.d.'s in cell parameters are only
used when they are defined by crystal symmetry. An approximate (isotropic)
treatment of cell e.s.d.'s is used for estimating e.s.d.'s involving l.s.
planes.
;
loop_
    _geom_bond_atom_site_label_1
    _geom_bond_atom_site_label_2
    _geom_bond_site_symmetry_2
    _geom_bond_distance
    _geom_bond_publ_flag
    O1 C20 . 1.375(2) ?
    O1 C7 . 1.398(2) ?
    O2 C20 . 1.192(2) ?
    N1 C5 . 1.361(2) ?
    N1 N2 . 1.362(2) ?
    N1 C2 . 1.412(3) ?
    N2 C3 . 1.327(3) ?
    N3 C9 . 1.140(3) ?
    C1 C2 . 1.291(3) ?
    C1 H1A . 0.9300 ?
    C1 H1B . 0.9300 ?
    C2 H2 . 0.9300 ?
    C3 C4 . 1.398(3) ?
    C3 C6 . 1.494(3) ?
    C4 C5 . 1.358(3) ?
    C4 H4 . 0.9300 ?
    C5 C7 . 1.469(3) ?
    C6 H6A . 0.9600 ?
    C6 H6B . 0.9600 ?
    C6 H6C . 0.9600 ?
    C7 C8 . 1.335(3) ?
    C8 C9 . 1.436(3) ?
    C8 C10 . 1.487(3) ?
    C10 C15 . 1.378(3) ?
    C10 C11 . 1.382(3) ?
    C11 C12 . 1.379(3) ?
    C11 H11 . 0.9300 ?
    C12 C13 . 1.388(3) ?
    C12 H12 . 0.9300 ?
    C13 C14 . 1.383(3) ?
    C13 C16 . 1.528(3) ?
    C14 C15 . 1.386(3) ?
    C14 H14 . 0.9300 ?
    C15 H15 . 0.9300 ?
    C16 C18 . 1.529(4) ?
    C16 C19 . 1.530(4) ?
    C16 C17 . 1.531(3) ?
    C17 H17A . 0.9600 ?
    C17 H17B . 0.9600 ?
    C17 H17C . 0.9600 ?
    C18 H18A . 0.9600 ?
    C18 H18B . 0.9600 ?
    C18 H18C . 0.9600 ?
    C19 H19A . 0.9600 ?
    C19 H19B . 0.9600 ?
    C19 H19C . 0.9600 ?
    C20 C21 . 1.510(3) ?
    C21 C23 . 1.491(4) ?
    C21 C22 . 1.505(4) ?
    C21 C24 . 1.506(4) ?
    C22 H22A . 0.9600 ?
    C22 H22B . 0.9600 ?
    C22 H22C . 0.9600 ?
    C23 H23A . 0.9600 ?
    C23 H23B . 0.9600 ?
    C23 H23C . 0.9600 ?
    C24 H24A . 0.9600 ?
    C24 H24B . 0.9600 ?
    C24 H24C . 0.9600 ?
loop_
    _geom_angle_atom_site_label_1
    _geom_angle_atom_site_label_2
    _geom_angle_atom_site_label_3
    _geom_angle_site_symmetry_1
    _geom_angle_site_symmetry_3
    _geom_angle
    _geom_angle_publ_flag
    C20 O1 C7 . . 118.09(15) ?
    C5 N1 N2 . . 110.95(17) ?
    C5 N1 C2 . . 127.07(18) ?
    N2 N1 C2 . . 121.49(18) ?
    C3 N2 N1 . . 105.40(17) ?
    C2 C1 H1A . . 120.0 ?
    C2 C1 H1B . . 120.0 ?
    H1A C1 H1B . . 120.0 ?
    C1 C2 N1 . . 125.1(2) ?
    C1 C2 H2 . . 117.5 ?
    N1 C2 H2 . . 117.5 ?
    N2 C3 C4 . . 110.75(18) ?
    N2 C3 C6 . . 120.7(2) ?
    C4 C3 C6 . . 128.6(2) ?
    C5 C4 C3 . . 106.02(19) ?
    C5 C4 H4 . . 127.0 ?
    C3 C4 H4 . . 127.0 ?
    C4 C5 N1 . . 106.87(17) ?
    C4 C5 C7 . . 130.71(19) ?
    N1 C5 C7 . . 122.39(17) ?
    C3 C6 H6A . . 109.5 ?
    C3 C6 H6B . . 109.5 ?
    H6A C6 H6B . . 109.5 ?
    C3 C6 H6C . . 109.5 ?
    H6A C6 H6C . . 109.5 ?
    H6B C6 H6C . . 109.5 ?
    C8 C7 O1 . . 119.07(17) ?
    C8 C7 C5 . . 124.90(18) ?
    O1 C7 C5 . . 115.76(16) ?
    C7 C8 C9 . . 116.77(18) ?
    C7 C8 C10 . . 126.43(18) ?
    C9 C8 C10 . . 116.71(17) ?
    N3 C9 C8 . . 177.0(2) ?
    C15 C10 C11 . . 117.98(19) ?
    C15 C10 C8 . . 122.03(18) ?
    C11 C10 C8 . . 119.99(18) ?
    C12 C11 C10 . . 120.7(2) ?
    C12 C11 H11 . . 119.6 ?
    C10 C11 H11 . . 119.6 ?
    C11 C12 C13 . . 122.0(2) ?
    C11 C12 H12 . . 119.0 ?
    C13 C12 H12 . . 119.0 ?
    C14 C13 C12 . . 116.5(2) ?
    C14 C13 C16 . . 123.1(2) ?
    C12 C13 C16 . . 120.4(2) ?
    C13 C14 C15 . . 121.8(2) ?
    C13 C14 H14 . . 119.1 ?
    C15 C14 H14 . . 119.1 ?
    C10 C15 C14 . . 120.9(2) ?
    C10 C15 H15 . . 119.6 ?
    C14 C15 H15 . . 119.6 ?
    C13 C16 C18 . . 108.7(2) ?
    C13 C16 C19 . . 112.5(2) ?
    C18 C16 C19 . . 107.9(2) ?
    C13 C16 C17 . . 109.4(2) ?
    C18 C16 C17 . . 109.7(2) ?
    C19 C16 C17 . . 108.6(2) ?
    C16 C17 H17A . . 109.5 ?
    C16 C17 H17B . . 109.5 ?
    H17A C17 H17B . . 109.5 ?
    C16 C17 H17C . . 109.5 ?
    H17A C17 H17C . . 109.5 ?
    H17B C17 H17C . . 109.5 ?
    C16 C18 H18A . . 109.5 ?
    C16 C18 H18B . . 109.5 ?
    H18A C18 H18B . . 109.5 ?
    C16 C18 H18C . . 109.5 ?
    H18A C18 H18C . . 109.5 ?
    H18B C18 H18C . . 109.5 ?
    C16 C19 H19A . . 109.5 ?
    C16 C19 H19B . . 109.5 ?
    H19A C19 H19B . . 109.5 ?
    C16 C19 H19C . . 109.5 ?
    H19A C19 H19C . . 109.5 ?
    H19B C19 H19C . . 109.5 ?
    O2 C20 O1 . . 120.89(18) ?
    O2 C20 C21 . . 127.47(19) ?
    O1 C20 C21 . . 111.64(17) ?
    C23 C21 C22 . . 110.0(3) ?
    C23 C21 C24 . . 110.8(3) ?
    C22 C21 C24 . . 108.5(3) ?
    C23 C21 C20 . . 109.14(19) ?
    C22 C21 C20 . . 110.5(2) ?
    C24 C21 C20 . . 107.96(19) ?
    C21 C22 H22A . . 109.5 ?
    C21 C22 H22B . . 109.5 ?
    H22A C22 H22B . . 109.5 ?
    C21 C22 H22C . . 109.5 ?
    H22A C22 H22C . . 109.5 ?
    H22B C22 H22C . . 109.5 ?
    C21 C23 H23A . . 109.5 ?
    C21 C23 H23B . . 109.5 ?
    H23A C23 H23B . . 109.5 ?
    C21 C23 H23C . . 109.5 ?
    H23A C23 H23C . . 109.5 ?
    H23B C23 H23C . . 109.5 ?
    C21 C24 H24A . . 109.5 ?
    C21 C24 H24B . . 109.5 ?
    H24A C24 H24B . . 109.5 ?
    C21 C24 H24C . . 109.5 ?
    H24A C24 H24C . . 109.5 ?
    H24B C24 H24C . . 109.5 ?
loop_
    _geom_torsion_atom_site_label_1
    _geom_torsion_atom_site_label_2
    _geom_torsion_atom_site_label_3
    _geom_torsion_atom_site_label_4
    _geom_torsion_site_symmetry_1
    _geom_torsion_site_symmetry_2
    _geom_torsion_site_symmetry_3
    _geom_torsion_site_symmetry_4
    _geom_torsion
    _geom_torsion_publ_flag
    C5 N1 N2 C3 . . . . 0.3(2) ?
    C2 N1 N2 C3 . . . . 172.7(2) ?
    C5 N1 C2 C1 . . . . -174.3(3) ?
    N2 N1 C2 C1 . . . . 14.6(4) ?
    N1 N2 C3 C4 . . . . -0.1(2) ?
    N1 N2 C3 C6 . . . . 179.9(2) ?
    N2 C3 C4 C5 . . . . -0.1(3) ?
    C6 C3 C4 C5 . . . . 179.9(2) ?
    C3 C4 C5 N1 . . . . 0.3(2) ?
    C3 C4 C5 C7 . . . . 178.3(2) ?
    N2 N1 C5 C4 . . . . -0.4(2) ?
    C2 N1 C5 C4 . . . . -172.3(2) ?
    N2 N1 C5 C7 . . . . -178.57(18) ?
    C2 N1 C5 C7 . . . . 9.5(3) ?
    C20 O1 C7 C8 . . . . -119.5(2) ?
    C20 O1 C7 C5 . . . . 66.1(2) ?
    C4 C5 C7 C8 . . . . 57.1(3) ?
    N1 C5 C7 C8 . . . . -125.2(2) ?
    C4 C5 C7 O1 . . . . -128.9(2) ?
    N1 C5 C7 O1 . . . . 48.7(3) ?
    O1 C7 C8 C9 . . . . -168.00(18) ?
    C5 C7 C8 C9 . . . . 5.8(3) ?
    O1 C7 C8 C10 . . . . 8.3(3) ?
    C5 C7 C8 C10 . . . . -177.90(19) ?
    C7 C8 C9 N3 . . . . 170(5) ?
    C10 C8 C9 N3 . . . . -7(5) ?
    C7 C8 C10 C15 . . . . 42.4(3) ?
    C9 C8 C10 C15 . . . . -141.2(2) ?
    C7 C8 C10 C11 . . . . -137.6(2) ?
    C9 C8 C10 C11 . . . . 38.7(3) ?
    C15 C10 C11 C12 . . . . -2.9(3) ?
    C8 C10 C11 C12 . . . . 177.1(2) ?
    C10 C11 C12 C13 . . . . 0.3(4) ?
    C11 C12 C13 C14 . . . . 2.2(4) ?
    C11 C12 C13 C16 . . . . -177.8(2) ?
    C12 C13 C14 C15 . . . . -2.1(4) ?
    C16 C13 C14 C15 . . . . 177.9(2) ?
    C11 C10 C15 C14 . . . . 3.0(3) ?
    C8 C10 C15 C14 . . . . -177.0(2) ?
    C13 C14 C15 C10 . . . . -0.5(4) ?
    C14 C13 C16 C18 . . . . -124.4(3) ?
    C12 C13 C16 C18 . . . . 55.6(3) ?
    C14 C13 C16 C19 . . . . -5.0(3) ?
    C12 C13 C16 C19 . . . . 175.0(2) ?
    C14 C13 C16 C17 . . . . 115.8(3) ?
    C12 C13 C16 C17 . . . . -64.1(3) ?
    C7 O1 C20 O2 . . . . 9.5(3) ?
    C7 O1 C20 C21 . . . . -170.71(16) ?
    O2 C20 C21 C23 . . . . 9.3(4) ?
    O1 C20 C21 C23 . . . . -170.5(2) ?
    O2 C20 C21 C22 . . . . 130.3(3) ?
    O1 C20 C21 C22 . . . . -49.5(3) ?
    O2 C20 C21 C24 . . . . -111.2(3) ?
    O1 C20 C21 C24 . . . . 69.0(3) ?
data_global
_journal_date_recd_electronic     2011-11-11
_journal_date_accepted     2011-12-02
_journal_name_full     'Acta Crystallographica, Section E'
_journal_year     2012
_journal_volume     68
_journal_issue      1
_journal_page_first     o64
_journal_page_last     o64
_journal_paper_category     QO
_journal_paper_doi     10.1107/S1600536811052007
_journal_coeditor_code     HB6506
_publ_contact_author_name     'Yang Guiqiu'
_publ_contact_author_address
;
Shenyang Universtity of Chemical Technology
Shenyang 110142
People's Republic of China
;
_publ_contact_author_email     yangguiqiu@gmail.com
_publ_contact_author_fax     '86 024 89383760'
_publ_contact_author_phone     '86 024 89383903'
_publ_section_title
;\
(<i>E</i>)-2-(4-<i>tert</i>-Butylphenyl)-2-cyano-1-(3-methyl-1-vinyl-\
1<i>H</i>-pyrazol-5-yl)vinyl 2,2-dimethylpropanoate
;
loop_
    _publ_author_name
    _publ_author_address
    'Yang, Guiqiu'
;
Shenyang University of Chemical Technology
Shenyang 110142
People's Republic of China
;
    'Wang, Yang'
;
Shenyang University of Chemical Technology
Shenyang 110142
People's Republic of China
;
    'Yu, Haibo'
;
Agrochemicals Division
Shenyang Research Institute of Chemical Industry
Shenyang 110021
People's Republic of China
;
