# Supplementary material for: (E)-2-(4-tert-But­ylphen­yl)-2-cyano-1-(3-methyl-1-vinyl-1H-pyrazol-5-yl)vinyl 2,2-dimethyl­propano­ate
Source: Acta Crystallogr Sect E Struct Rep Online. 2011 Dec 10;68(Pt 1):o64. doi: 10.1107/S1600536811052007 (PMC3254420; doi:10.1107/S1600536811052007)
Supplement: Supplementary file 2 [file e-68-00o64-Isup2.hkl]

# 
# h,k,l, Fc-squared, Fo-squared, sigma(Fo-squared) and status flag 
# 
data_I
_shelx_title ' 101126B in Pbca' 
_shelx_refln_list_code          4 
_shelx_F_calc_maximum      316.35 
_exptl_crystal_F_000      1680.00 
_reflns_d_resolution_high  0.8399 
 
loop_ 
 _symmetry_equiv_pos_as_xyz 
 'x, y, z' 
 '-x+1/2, -y, z+1/2' 
 '-x, y+1/2, -z+1/2' 
 'x+1/2, -y+1/2, -z' 
 '-x, -y, -z' 
 'x-1/2, y, -z-1/2' 
 'x, -y-1/2, z-1/2' 
 '-x-1/2, y-1/2, z' 
 
_cell_length_a    12.0056 
_cell_length_b    19.2832 
_cell_length_c    20.1829 
_cell_angle_alpha  90.000 
_cell_angle_beta   90.000 
_cell_angle_gamma  90.000 
 
_shelx_F_squared_multiplier     1.000 
 
loop_ 
 _refln_index_h 
 _refln_index_k 
 _refln_index_l 
 _refln_F_squared_calc 
 _refln_F_squared_meas 
 _refln_F_squared_sigma 
 _refln_observed_status 
   2   0   0    35909.15    35569.96    578.00 o 
   4   0   0     1940.48     2311.91     46.55 o 
   6   0   0     1212.09     1463.05     36.59 o 
   8   0   0      859.87      775.13     24.66 o 
  10   0   0      836.64      950.13     26.77 o 
  12   0   0        7.55        3.02     11.71 o 
  14   0   0       46.37       46.56     18.78 o 
   2   1   0     1240.03     1037.56     12.83 o 
   4   1   0     3814.73     3745.05     80.60 o 
   6   1   0     2559.21     2459.69     31.96 o 
   8   1   0      213.17      168.43     10.58 o 
  10   1   0        2.38       -2.77      4.35 o 
  12   1   0        6.93       -0.94      8.09 o 
  14   1   0       14.76       34.21     12.03 o 
   0   2   0   100079.28   105227.43   1785.34 o 
   2   2   0    38189.07    40796.29    566.28 o 
   4   2   0    12437.17    11650.43    113.79 o 
   6   2   0     5812.42     5587.05     61.29 o 
   8   2   0      343.35      368.29     11.77 o 
  10   2   0     1686.11     1676.99     26.33 o 
  12   2   0        0.07       -1.73      6.07 o 
  14   2   0        9.28       -2.58      9.12 o 
   2   3   0    15625.59    15334.69    146.08 o 
   4   3   0     7355.19     7355.08     74.27 o 
   6   3   0     2804.17     3020.44     59.23 o 
   8   3   0       47.96       91.15      6.66 o 
  10   3   0       10.14        0.72      7.49 o 
  12   3   0      128.47      140.33     11.64 o 
  14   3   0       30.72       32.70     12.14 o 
   0   4   0     4615.85     4413.36     46.10 o 
   2   4   0     6720.88     6263.71     62.36 o 
   4   4   0     6856.41     7213.89     73.29 o 
   6   4   0     1838.84     1899.88     26.30 o 
   8   4   0       15.46       31.02      8.98 o 
  10   4   0     1279.32     1317.79     34.11 o 
  12   4   0      150.20      147.91     11.85 o 
  14   4   0        0.54       16.42     10.71 o 
   2   5   0      494.79      470.08      7.67 o 
   4   5   0      415.37      341.50     12.76 o 
   6   5   0      635.86      577.66     17.58 o 
   8   5   0       14.88       20.20      6.58 o 
  10   5   0      205.98      257.99     16.28 o 
  12   5   0        2.29        4.71      8.62 o 
   0   6   0     1722.65     1539.31     20.46 o 
   2   6   0     2842.83     2979.19     26.72 o 
   4   6   0      427.57      496.27      9.50 o 
   6   6   0      131.35      104.78      7.97 o 
   8   6   0      264.59      228.17     13.47 o 
  10   6   0        8.06       34.64      9.18 o 
  12   6   0      149.73      160.62     25.71 o 
   2   7   0      161.15      184.99      5.89 o 
   4   7   0       11.59       13.89      2.48 o 
   6   7   0     1261.08     1254.75    125.63 o 
   8   7   0     1385.92     1317.57     40.45 o 
  10   7   0      240.38      227.17     19.30 o 
  12   7   0      309.32      365.38     30.76 o 
   0   8   0    16660.04    16612.94    164.61 o 
   2   8   0      556.70      579.85      8.51 o 
   4   8   0       96.85      130.93      6.00 o 
   6   8   0      217.81      160.03     10.57 o 
   8   8   0     1423.09     1363.92     34.37 o 
  10   8   0      385.19      408.16     19.95 o 
  12   8   0        6.21       20.65     10.17 o 
   2   9   0      457.33      579.82      8.93 o 
   4   9   0      239.82      378.29     15.86 o 
   6   9   0      978.52      882.35     20.12 o 
   8   9   0       90.60       86.36     11.46 o 
  10   9   0      288.92      281.59     22.66 o 
  12   9   0      175.73      191.03     25.42 o 
   0  10   0     4914.03     5014.79     57.63 o 
   2  10   0     4154.15     4719.22     38.96 o 
   4  10   0      148.88      205.43      7.18 o 
   6  10   0     1522.13     1366.51     26.55 o 
   8  10   0        9.14        2.29      5.58 o 
  10  10   0      595.38      617.82     24.52 o 
  12  10   0       67.14       63.70     13.04 o 
   2  11   0      387.74      409.09      8.85 o 
   4  11   0       32.54       30.46      5.38 o 
   6  11   0       24.08       12.03      5.53 o 
   8  11   0      226.43      201.72     12.92 o 
  10  11   0       34.54       43.48      8.41 o 
  12  11   0        0.01       -7.79      7.60 o 
   0  12   0     1011.90     1067.93     26.11 o 
   2  12   0     2010.11     1901.83     20.77 o 
   4  12   0        2.97        1.54      4.49 o 
   6  12   0      160.47      143.74      9.70 o 
   8  12   0      681.69      673.45     20.46 o 
  10  12   0       74.86       55.45      9.35 o 
  12  12   0       38.78       32.00     12.02 o 
   2  13   0      236.39      213.31      6.97 o 
   4  13   0      208.48      185.09     10.19 o 
   6  13   0     1215.36     1282.81     27.49 o 
   8  13   0        3.74       -2.09      6.03 o 
  10  13   0      106.70       98.42     11.19 o 
   0  14   0       42.68       38.00      6.02 o 
   2  14   0      380.96      458.97     12.67 o 
   4  14   0      514.76      504.93     23.95 o 
   6  14   0      116.02      140.94     10.45 o 
   8  14   0       35.46       24.06      7.59 o 
  10  14   0       22.75      -11.41      7.87 o 
   2  15   0       98.24       88.35      8.07 o 
   4  15   0     1377.55     1377.77     28.47 o 
   6  15   0       23.40       17.44      6.66 o 
   8  15   0        0.01       -5.39      8.09 o 
  10  15   0       57.71       85.34     14.10 o 
   0  16   0        0.33        0.69      5.46 o 
   2  16   0      140.96      158.28      8.19 o 
   4  16   0      414.00      396.79     15.81 o 
   6  16   0        7.11       -3.04      6.20 o 
   8  16   0        0.07       12.38      9.53 o 
  10  16   0        6.69       -6.73      9.86 o 
   2  17   0      476.93      517.52     15.04 o 
   4  17   0      218.42      208.47     12.73 o 
   6  17   0       10.25       -1.92      8.53 o 
   8  17   0       36.05       31.68     11.35 o 
   0  18   0       24.94       24.98     10.20 o 
   2  18   0        1.89       -1.46      5.01 o 
   4  18   0       23.17       13.70      9.35 o 
   6  18   0        0.48        4.26      9.83 o 
   8  18   0       95.41      100.48     15.50 o 
   2  19   0       23.55        9.52      6.32 o 
   4  19   0       77.25       63.15     11.85 o 
   6  19   0        7.20        5.08      9.99 o 
   8  19   0        1.00        7.76     10.94 o 
   0  20   0        5.95        5.71      9.75 o 
   2  20   0        3.11        3.74      6.97 o 
   4  20   0       12.63        0.30      8.78 o 
   6  20   0       10.60       26.30     12.24 o 
   2  21   0      174.33      278.61     19.95 o 
   4  21   0       28.56       31.37     11.61 o 
   2  22   0        0.19       20.04     17.24 o 
   4  22   0        3.90       13.40     11.22 o 
   1   1   1        0.00       -2.12      1.41 o 
   2   1   1      147.25      144.25      6.32 o 
   3   1   1     9795.70     9638.80     72.25 o 
   4   1   1     1340.57     1395.91     14.47 o 
   5   1   1     1614.77     1477.56     16.04 o 
   6   1   1      117.22       99.86      4.95 o 
   7   1   1      312.91      351.28      7.47 o 
   8   1   1      105.47      106.74      4.75 o 
   9   1   1        0.52        4.20      2.87 o 
  10   1   1       70.15       78.43      4.87 o 
  11   1   1       25.94       21.06      7.47 o 
  12   1   1       19.65       24.29      7.18 o 
  13   1   1        0.01       -1.66      5.71 o 
  14   1   1      157.14      201.46     13.45 o 
   0   2   1     4558.17     4238.75     41.27 o 
   1   2   1    14493.14    14246.13    115.48 o 
   2   2   1       82.39      139.47      4.09 o 
   3   2   1    10065.99     9473.08     65.30 o 
   4   2   1       30.77       88.03      3.51 o 
   5   2   1       99.28       90.89      3.49 o 
   6   2   1       69.93       66.36      3.63 o 
   7   2   1      567.47      586.51      9.60 o 
   8   2   1     1419.62     1311.37     16.21 o 
   9   2   1      105.35       93.09      5.54 o 
  10   2   1      185.81      204.17      7.94 o 
  11   2   1       16.15       16.88      4.79 o 
  12   2   1        1.12       -3.57      4.23 o 
  13   2   1        0.38        1.40      6.27 o 
  14   2   1        1.04       -4.01      6.69 o 
   1   3   1     1600.11     1613.08     11.49 o 
   2   3   1    37622.80    37746.67    252.45 o 
   3   3   1     2234.89     2275.21     18.35 o 
   4   3   1    18985.85    18840.80    127.29 o 
   5   3   1      906.90      980.87     11.14 o 
   6   3   1      206.05      235.59      5.72 o 
   7   3   1     1339.83     1360.59     15.63 o 
   8   3   1        0.05       -0.93      2.53 o 
   9   3   1      225.26      212.94      7.01 o 
  10   3   1       65.18       58.39      6.98 o 
  11   3   1        0.71        9.64      4.91 o 
  12   3   1       16.81       17.52      5.15 o 
  13   3   1        1.01       -0.89      5.29 o 
  14   3   1       12.85        6.42      7.16 o 
   0   4   1       10.92        6.47      1.54 o 
   1   4   1      427.17      395.88      4.08 o 
   2   4   1      121.05      100.31      3.36 o 
   3   4   1     3907.13     3634.31     46.02 o 
   4   4   1       16.91       42.13      3.20 o 
   5   4   1      129.47       99.24      4.25 o 
   6   4   1      620.94      628.10      9.19 o 
   7   4   1       39.27       67.18      8.46 o 
   8   4   1      138.68      129.75      5.29 o 
   9   4   1       62.77       72.39      6.61 o 
  10   4   1     1151.42     1130.94     22.00 o 
  11   4   1       83.76       89.23     15.36 o 
  12   4   1        1.00       -2.12      5.08 o 
  13   4   1        3.60       -3.76      4.86 o 
  14   4   1       51.44       68.10     11.35 o 
   1   5   1     1144.73     1102.82      7.71 o 
   2   5   1       36.80       20.05      1.44 o 
   3   5   1      444.13      482.96      8.42 o 
   4   5   1     1728.00     1967.19     20.05 o 
   5   5   1     3136.33     3126.79     25.96 o 
   6   5   1     4964.01     4775.42     37.93 o 
   7   5   1      862.43      871.40     13.64 o 
   8   5   1        5.17        4.59      3.46 o 
   9   5   1       66.68       67.95      6.74 o 
  10   5   1      246.87      274.40     19.61 o 
  11   5   1      145.20      153.81      9.83 o 
  12   5   1       42.06       41.85      6.65 o 
  13   5   1        0.38        2.72      6.17 o 
   0   6   1    32523.63    34883.50    236.18 o 
   1   6   1     1123.81     1045.34      7.80 o 
   2   6   1     5543.69     5602.98     34.17 o 
   3   6   1     1085.31     1033.98     11.48 o 
   4   6   1      426.26      380.77      6.74 o 
   5   6   1     1024.03     1073.55     12.96 o 
   6   6   1      165.04      153.63      6.85 o 
   7   6   1       29.87       34.25      3.84 o 
   8   6   1     1128.58     1205.57     21.00 o 
   9   6   1       27.62       41.96      6.14 o 
  10   6   1        6.75       11.45      5.54 o 
  11   6   1       38.71       36.00      6.79 o 
  12   6   1        2.21        0.43      5.69 o 
  13   6   1        0.22       -7.69      5.33 o 
   1   7   1       38.34       65.47      3.41 o 
   2   7   1     4978.02     5117.00     28.03 o 
   3   7   1     1468.95     1394.64     11.56 o 
   4   7   1     1652.48     1571.17     16.29 o 
   5   7   1        0.81        0.86      2.16 o 
   6   7   1     2995.47     3085.64     30.59 o 
   7   7   1       33.69       34.60      4.88 o 
   8   7   1      193.73      208.88      9.33 o 
   9   7   1       86.71       82.13      7.58 o 
  10   7   1       29.79       60.20      7.49 o 
  11   7   1       88.06       88.03     19.65 o 
  12   7   1      146.09      170.67     11.28 o 
  13   7   1        0.03       -9.54      6.36 o 
   0   8   1        2.68        0.22      2.40 o 
   1   8   1       45.78       43.10      2.04 o 
   2   8   1     5333.31     5598.67     30.75 o 
   3   8   1        6.19        1.63      1.42 o 
   4   8   1     1165.87     1440.98     14.83 o 
   5   8   1       24.64       13.00      3.06 o 
   6   8   1      512.28      505.99     11.25 o 
   7   8   1       77.32      100.98      6.86 o 
   8   8   1      806.15      816.43     17.59 o 
   9   8   1      118.22      113.29      8.30 o 
  10   8   1      104.02      100.67      8.55 o 
  11   8   1       11.77       15.21      6.39 o 
  12   8   1      145.82      149.40     10.91 o 
  13   8   1        4.15        2.12      6.84 o 
   1   9   1     3156.78     3220.92     22.30 o 
   2   9   1      357.12      396.91      6.54 o 
   3   9   1      522.06      501.43      6.56 o 
   4   9   1     1151.26     1062.28     10.76 o 
   5   9   1      884.08      974.17     12.22 o 
   6   9   1      197.24      188.84      7.53 o 
   7   9   1       72.26       77.61      5.87 o 
   8   9   1      541.47      442.10     12.12 o 
   9   9   1       10.19        6.88      5.06 o 
  10   9   1        4.51       -1.28      5.54 o 
  11   9   1       32.98       49.10      7.81 o 
  12   9   1      107.81      135.18     13.58 o 
  13   9   1        0.30       -6.15      7.03 o 
   0  10   1     5256.83     5881.74     46.58 o 
   1  10   1      430.50      517.33      6.43 o 
   2  10   1      169.57      179.26      4.06 o 
   3  10   1      904.97      856.14      9.37 o 
   4  10   1     1084.49     1115.22     13.28 o 
   5  10   1       38.12       46.16      4.28 o 
   6  10   1     1059.24     1037.31     15.93 o 
   7  10   1       97.19      103.03      6.65 o 
   8  10   1      280.08      298.84     10.57 o 
   9  10   1       12.80       20.23      5.28 o 
  10  10   1        4.55        2.19      5.50 o 
  11  10   1       38.03       33.48      6.66 o 
  12  10   1       91.81      109.17      9.19 o 
   1  11   1       16.55        9.37      1.96 o 
   2  11   1      822.73      878.44      9.10 o 
   3  11   1      239.17      253.70      5.30 o 
   4  11   1       99.41       82.27      4.92 o 
   5  11   1        9.69       18.81      3.86 o 
   6  11   1      811.38      779.63     16.46 o 
   7  11   1      156.39      163.58      7.39 o 
   8  11   1       12.88        1.03      4.11 o 
   9  11   1       14.08        6.12      4.85 o 
  10  11   1        0.08       -5.91      4.26 o 
  11  11   1        0.69       -1.35      5.40 o 
  12  11   1       28.31       18.31      6.72 o 
   0  12   1       98.67      119.83      5.21 o 
   1  12   1      724.07      656.50      7.73 o 
   2  12   1     1065.90     1025.09     10.34 o 
   3  12   1      476.57      505.65      8.50 o 
   4  12   1      572.68      604.60     12.01 o 
   5  12   1      106.82       98.72      6.02 o 
   6  12   1       36.67       12.78      5.19 o 
   7  12   1        0.88       -1.16      3.71 o 
   8  12   1      577.59      575.32     14.76 o 
   9  12   1        1.83       -3.88      4.00 o 
  10  12   1        5.36        1.65      5.13 o 
  11  12   1       41.19       27.53      6.89 o 
  12  12   1       10.95       11.67      6.56 o 
   1  13   1        3.47        4.95      2.26 o 
   2  13   1      213.15      261.20      5.50 o 
   3  13   1       27.70       39.62      4.05 o 
   4  13   1       87.01       83.02      6.79 o 
   5  13   1      103.99      110.84      6.32 o 
   6  13   1        4.93        7.53      4.29 o 
   7  13   1        0.19       -1.06      4.00 o 
   8  13   1       41.92       23.14      5.07 o 
   9  13   1        3.19        5.31      5.16 o 
  10  13   1        0.24       -7.66      5.11 o 
  11  13   1        2.43        9.90      6.14 o 
   0  14   1       63.66       68.45      4.86 o 
   1  14   1        9.81       12.97      2.60 o 
   2  14   1      114.54       72.13      4.27 o 
   3  14   1        6.81        0.37      3.32 o 
   4  14   1       11.50       15.34      4.18 o 
   5  14   1       88.56       86.85      6.18 o 
   6  14   1      555.89      493.33     15.79 o 
   7  14   1      124.92      146.60      7.87 o 
   8  14   1      290.32      287.18     12.52 o 
   9  14   1        0.06       -7.18      4.79 o 
  10  14   1        7.21        7.08      5.64 o 
  11  14   1       17.33       11.20      7.37 o 
   1  15   1        2.36       -1.22      2.44 o 
   2  15   1     1218.67     1126.67     13.33 o 
   3  15   1       50.42       49.26      4.85 o 
   4  15   1       11.23       24.27      4.78 o 
   5  15   1       24.72       14.33      4.59 o 
   6  15   1        0.37        0.93      6.80 o 
   7  15   1       10.71        5.42      5.22 o 
   8  15   1      233.19      230.05     11.18 o 
   9  15   1        5.98       -4.19      5.54 o 
  10  15   1       30.96       25.45      8.02 o 
   0  16   1      203.99      187.54      7.47 o 
   1  16   1        4.57        1.86      2.93 o 
   2  16   1      775.85      830.03     12.15 o 
   3  16   1        0.87       -1.31      3.77 o 
   4  16   1     1060.96     1009.94     22.03 o 
   5  16   1      182.71      182.74      9.42 o 
   6  16   1        7.01       -0.05      5.00 o 
   7  16   1        0.86        3.40      5.53 o 
   8  16   1       57.56       38.06      7.78 o 
   9  16   1       15.37       22.58     13.00 o 
  10  16   1       41.55       22.72      8.16 o 
   1  17   1      257.25      258.79      7.12 o 
   2  17   1       16.54        4.55      3.62 o 
   3  17   1       24.94       24.57      4.83 o 
   4  17   1      260.57      287.39     11.23 o 
   5  17   1       24.98       21.60      7.82 o 
   6  17   1      111.60      109.54      8.53 o 
   7  17   1        0.35        5.90     10.44 o 
   8  17   1       15.31        1.97      6.87 o 
   9  17   1       12.88        9.05      7.07 o 
   0  18   1        0.88        2.69      6.54 o 
   1  18   1       10.80        7.06      4.26 o 
   2  18   1       42.53       16.57      4.46 o 
   3  18   1        0.18       -4.49      5.02 o 
   4  18   1      382.14      373.77     17.41 o 
   5  18   1       83.60       85.91      8.01 o 
   6  18   1       41.95       29.90      7.49 o 
   7  18   1        5.60       14.18      7.18 o 
   8  18   1       27.53       24.94     10.64 o 
   1  19   1       46.69       42.23      5.64 o 
   2  19   1      403.11      430.69     10.63 o 
   3  19   1       30.36       27.49      5.77 o 
   4  19   1      175.41      158.78     11.96 o 
   5  19   1        0.52       -3.79      6.14 o 
   6  19   1        0.20       -0.55      6.65 o 
   7  19   1        2.85        0.51      7.14 o 
   8  19   1       35.39       29.95      8.99 o 
   0  20   1        6.78        7.18      9.68 o 
   1  20   1       11.24       20.13      6.04 o 
   2  20   1        2.37        3.88      5.26 o 
   3  20   1       22.95       20.18      6.53 o 
   4  20   1        1.50       -1.54      6.04 o 
   5  20   1        1.12       -1.02      6.23 o 
   6  20   1       88.75      110.01     11.04 o 
   1  21   1       44.69       67.37     21.55 o 
   2  21   1       39.57       49.91     15.95 o 
   3  21   1        2.15        8.28      6.94 o 
   4  21   1        7.33        2.31      8.17 o 
   5  21   1        3.01        0.02      6.81 o 
   1  22   1       24.56       12.27     11.50 o 
   2  22   1       92.43      127.56     32.74 o 
   3  22   1        0.00       -5.04     14.29 o 
   4  22   1        0.66       -0.96     11.03 o 
   0   0   2    38275.16    39048.68    636.62 o 
   1   0   2     2262.40     2151.89     27.54 o 
   2   0   2    16438.09    15014.36    142.37 o 
   3   0   2     6976.77     6794.47     68.19 o 
   4   0   2        2.66       17.50      7.75 o 
   5   0   2      373.35      409.36      9.82 o 
   6   0   2     1869.78     1753.94     25.37 o 
   7   0   2       15.73        3.48      6.33 o 
   8   0   2      530.56      506.54     13.73 o 
   9   0   2       14.90       15.55      4.40 o 
  10   0   2      103.80      123.68      8.84 o 
  11   0   2        3.95       -0.43      5.80 o 
  12   0   2       40.02       40.83     10.84 o 
  13   0   2       13.51        7.96     20.33 o 
  14   0   2       18.70       19.90     11.53 o 
   1   1   2     1019.08      991.23     10.09 o 
   2   1   2    52694.98    54471.93    395.31 o 
   3   1   2    10768.19    10093.66     75.79 o 
   4   1   2      363.21      278.17      7.77 o 
   5   1   2      343.86      448.46      7.81 o 
   6   1   2      964.27      997.81     13.08 o 
   7   1   2      141.25      106.09      6.55 o 
   8   1   2      550.41      532.81      9.36 o 
   9   1   2       31.92       16.17      3.27 o 
  10   1   2        1.57       -1.32      3.76 o 
  11   1   2       10.70       18.70      4.27 o 
  12   1   2       13.79        7.24      5.47 o 
  13   1   2        0.25        1.34      6.24 o 
  14   1   2        1.44       10.01      8.75 o 
   0   2   2     6267.40     5842.55     69.08 o 
   1   2   2     3705.63     3574.48     24.16 o 
   2   2   2     8295.81     8129.98     56.63 o 
   3   2   2       37.64       22.44      1.81 o 
   4   2   2     1304.34     1086.01     11.28 o 
   5   2   2     1302.60     1267.21     13.38 o 
   6   2   2     1764.94     1871.44     18.59 o 
   7   2   2       16.89       16.36      2.87 o 
   8   2   2       13.56        4.33      2.69 o 
   9   2   2      152.54      171.93      7.55 o 
  10   2   2      436.83      451.75     11.01 o 
  11   2   2        0.17       -6.53      4.35 o 
  12   2   2       19.52       20.15      6.01 o 
  13   2   2        1.52       -0.40      6.05 o 
  14   2   2        0.22       -3.33      7.05 o 
   1   3   2    12491.43    12434.02     74.02 o 
   2   3   2    19562.67    18688.45    126.96 o 
   3   3   2    24470.99    24469.16    151.43 o 
   4   3   2     9764.71     9815.01     68.80 o 
   5   3   2     3697.27     3339.94     27.48 o 
   6   3   2      158.33      157.06      6.06 o 
   7   3   2        8.79        0.97      2.45 o 
   8   3   2      112.38      123.11      6.22 o 
   9   3   2        5.28        4.63      3.77 o 
  10   3   2      762.44      824.28     16.69 o 
  11   3   2        2.84       -2.39      4.39 o 
  12   3   2       49.37       61.05      8.65 o 
  13   3   2        0.42       -7.67      5.13 o 
  14   3   2        1.00        0.77      7.23 o 
   0   4   2     5373.59     5348.66     47.63 o 
   1   4   2      126.11       96.45      2.51 o 
   2   4   2     5292.69     5128.58     38.35 o 
   3   4   2     6504.51     6040.66     44.78 o 
   4   4   2     1030.05     1014.71     11.99 o 
   5   4   2      472.91      471.09      7.19 o 
   6   4   2      107.03       84.47      3.84 o 
   7   4   2      637.67      607.02     10.36 o 
   8   4   2      122.33      123.42      6.07 o 
   9   4   2      602.65      568.29     12.41 o 
  10   4   2        1.11       -3.15      5.35 o 
  11   4   2       14.99        7.03      4.95 o 
  12   4   2       47.38       45.50      6.88 o 
  13   4   2        4.55        4.18      5.05 o 
  14   4   2        0.52        3.60      7.06 o 
   1   5   2     5741.38     5646.94     35.95 o 
   2   5   2      365.21      342.86      5.26 o 
   3   5   2     1201.62     1245.14     12.92 o 
   4   5   2        4.72       10.96      2.16 o 
   5   5   2    11516.28    11213.94     79.17 o 
   6   5   2     1333.09     1438.28     19.18 o 
   7   5   2      352.17      281.48      6.65 o 
   8   5   2      764.78      620.99     13.64 o 
   9   5   2       73.11       75.08      7.63 o 
  10   5   2      121.49      113.10     13.80 o 
  11   5   2       84.98      103.88      8.79 o 
  12   5   2       43.37       36.99      6.94 o 
  13   5   2        7.91       12.72      6.80 o 
   0   6   2      961.38     1082.81     11.25 o 
   1   6   2     3353.92     3236.01     18.47 o 
   2   6   2      130.41      129.04      3.03 o 
   3   6   2      188.78      194.24      4.50 o 
   4   6   2      592.85      649.20      9.24 o 
   5   6   2     1149.60     1021.76     16.54 o 
   6   6   2       65.43       53.64      4.66 o 
   7   6   2     1627.49     1720.95     21.09 o 
   8   6   2      126.71       88.67      6.69 o 
   9   6   2      873.45      942.22     29.31 o 
  10   6   2      272.67      242.53     11.21 o 
  11   6   2        3.56       -0.66      5.27 o 
  12   6   2       37.67       44.82      9.79 o 
  13   6   2        3.85        5.07      5.90 o 
   1   7   2       51.80       71.29      2.20 o 
   2   7   2      155.91      149.93      3.34 o 
   3   7   2      837.39      886.61     10.29 o 
   4   7   2        0.02        2.16      2.01 o 
   5   7   2     2814.45     2774.49     25.77 o 
   6   7   2       62.09       79.09      4.35 o 
   7   7   2      188.62      214.05     10.19 o 
   8   7   2      159.66      174.27      8.72 o 
   9   7   2      988.38      968.67     23.75 o 
  10   7   2      450.66      404.97     13.84 o 
  11   7   2      160.76      167.90     12.64 o 
  12   7   2        0.00        1.34      6.39 o 
  13   7   2        0.34        1.39      5.84 o 
   0   8   2       27.99       45.16      2.91 o 
   1   8   2      664.92      641.56      6.35 o 
   2   8   2      897.54     1083.95      9.21 o 
   3   8   2      538.43      617.17      7.00 o 
   4   8   2      309.17      347.57      9.68 o 
   5   8   2        1.65        1.01      2.34 o 
   6   8   2      347.14      381.30      9.54 o 
   7   8   2       16.54       22.60      4.37 o 
   8   8   2       16.82        2.22      4.14 o 
   9   8   2      489.05      443.94     15.73 o 
  10   8   2       49.12       44.39      6.87 o 
  11   8   2      156.71      150.27     10.16 o 
  12   8   2       14.59       17.05      7.05 o 
  13   8   2        7.64        9.40      6.36 o 
   1   9   2      365.99      300.34      4.55 o 
   2   9   2      375.63      347.32      5.09 o 
   3   9   2      100.71       83.88      3.79 o 
   4   9   2     1916.71     1799.36     17.82 o 
   5   9   2      160.42      199.47      6.35 o 
   6   9   2      822.48      668.13     13.18 o 
   7   9   2       16.57        8.61      3.84 o 
   8   9   2      151.13      161.46     11.08 o 
   9   9   2      356.15      381.29     14.25 o 
  10   9   2      556.81      534.38     14.62 o 
  11   9   2        8.24        9.28      5.63 o 
  12   9   2       52.12       64.83      8.01 o 
  13   9   2       18.14       16.21      7.78 o 
   0  10   2     1684.82     1856.01     19.09 o 
   1  10   2        0.00       -1.67      1.61 o 
   2  10   2     2773.13     3074.91     21.48 o 
   3  10   2     1072.72     1146.49     11.24 o 
   4  10   2      168.24      189.02      5.60 o 
   5  10   2       13.96       14.47      3.61 o 
   6  10   2      276.90      261.52     20.38 o 
   7  10   2        5.20       -0.15      3.77 o 
   8  10   2      359.07      362.88     11.40 o 
   9  10   2      100.12       90.12      7.34 o 
  10  10   2        6.34       11.15      6.07 o 
  11  10   2       94.21       82.60     12.73 o 
  12  10   2        2.67        4.33      6.83 o 
   1  11   2      619.77      759.53      8.01 o 
   2  11   2       22.40       23.97      2.27 o 
   3  11   2      128.52      123.03      5.78 o 
   4  11   2      296.11      253.16      7.52 o 
   5  11   2      120.30      103.08      5.69 o 
   6  11   2       54.03       51.92      4.85 o 
   7  11   2        8.95        3.81      3.84 o 
   8  11   2       24.86       18.20      5.25 o 
   9  11   2       14.11       11.38      6.74 o 
  10  11   2      252.82      280.94     13.93 o 
  11  11   2       15.95       14.40      6.90 o 
  12  11   2       20.96       -2.53      6.68 o 
   0  12   2     1510.92     1724.97     21.55 o 
   1  12   2      187.23      217.73      4.88 o 
   2  12   2     1459.61     1289.19     12.91 o 
   3  12   2      456.49      463.44      8.27 o 
   4  12   2       36.03       38.74      4.04 o 
   5  12   2        9.26        9.01      4.10 o 
   6  12   2       23.74       14.41      4.06 o 
   7  12   2      344.48      341.61     10.33 o 
   8  12   2      577.89      611.75     13.81 o 
   9  12   2       12.61        9.10      5.28 o 
  10  12   2       51.70       45.33      7.27 o 
  11  12   2       10.19       11.24      6.07 o 
  12  12   2       21.78       15.27      6.77 o 
   1  13   2      683.52      714.75      8.42 o 
   2  13   2       23.32       29.94      3.23 o 
   3  13   2       93.02       93.56      4.55 o 
   4  13   2       61.02       53.38      5.39 o 
   5  13   2      118.50      142.40      7.70 o 
   6  13   2     1057.77     1037.88     19.21 o 
   7  13   2       55.10       37.74      5.97 o 
   8  13   2       20.87        7.86      5.30 o 
   9  13   2       17.82        6.81      5.51 o 
  10  13   2       26.69       24.47      6.59 o 
  11  13   2        0.16        0.79      6.19 o 
   0  14   2       20.47       20.88      3.89 o 
   1  14   2      139.29      124.84      4.29 o 
   2  14   2      733.06      816.49     10.57 o 
   3  14   2      697.95      708.22     12.21 o 
   4  14   2        0.83        1.28      3.49 o 
   5  14   2      159.43      156.94      7.59 o 
   6  14   2       41.21       53.50      7.78 o 
   7  14   2        2.34       -3.28      4.93 o 
   8  14   2       45.77       59.12      7.08 o 
   9  14   2        9.07        9.96      5.57 o 
  10  14   2        0.07       -0.27      5.39 o 
  11  14   2        2.59       -5.01      5.84 o 
   1  15   2       51.23       59.31      3.84 o 
   2  15   2       11.03        8.56      3.30 o 
   3  15   2        9.74       -1.51      3.61 o 
   4  15   2      109.97      152.55      7.53 o 
   5  15   2        2.65        3.63      4.59 o 
   6  15   2       33.61       30.77      5.94 o 
   7  15   2        7.48        3.28      4.91 o 
   8  15   2       86.04       64.76      9.44 o 
   9  15   2       12.34        3.98      5.66 o 
  10  15   2        7.23        8.76      6.40 o 
   0  16   2       46.47       43.28      4.95 o 
   1  16   2        3.48        9.13      3.07 o 
   2  16   2      528.14      573.18     10.76 o 
   3  16   2       85.50       74.83      7.49 o 
   4  16   2        4.63        8.62      4.68 o 
   5  16   2       37.65       34.09      6.53 o 
   6  16   2        0.55        7.22      5.40 o 
   7  16   2        5.76        0.95      5.35 o 
   8  16   2       86.88       64.68      8.57 o 
   9  16   2        3.20        4.15      5.88 o 
  10  16   2        3.07        3.89      7.69 o 
   1  17   2      182.40      192.19      6.73 o 
   2  17   2       57.71       45.84      4.84 o 
   3  17   2       46.81       43.27      5.63 o 
   4  17   2       95.59       74.38      7.18 o 
   5  17   2      253.11      271.00     11.34 o 
   6  17   2        0.09        0.48      5.13 o 
   7  17   2       14.87       13.84      6.11 o 
   8  17   2       12.31        1.29      6.66 o 
   9  17   2       35.44       38.47      8.65 o 
   0  18   2      297.08      314.10     11.18 o 
   1  18   2       99.23       99.93      6.04 o 
   2  18   2      249.86      270.62     11.31 o 
   3  18   2        4.33       -4.67      4.57 o 
   4  18   2       74.73       80.48     12.11 o 
   5  18   2       41.93       38.27      6.77 o 
   6  18   2       60.63       65.20     10.45 o 
   7  18   2        4.74       -2.34      6.62 o 
   8  18   2      213.43      253.59     14.72 o 
   1  19   2       65.89       67.06      9.39 o 
   2  19   2       69.56       56.96      6.05 o 
   3  19   2       19.39       17.45      5.40 o 
   4  19   2       13.91        5.54      5.88 o 
   5  19   2       36.71       35.53      6.86 o 
   6  19   2        4.98        8.93      7.05 o 
   7  19   2        9.56       18.11      7.73 o 
   0  20   2      148.63      143.21     35.80 o 
   1  20   2      264.03      274.78     18.52 o 
   2  20   2       49.41       52.48      6.79 o 
   3  20   2        6.58        9.34      5.31 o 
   4  20   2        5.50        1.33      5.76 o 
   5  20   2       36.10       16.85      7.76 o 
   6  20   2      116.04      126.04     11.55 o 
   1  21   2       41.11       55.59      8.88 o 
   2  21   2        1.86       -6.19      6.20 o 
   3  21   2        6.71        3.26      6.93 o 
   4  21   2        2.05       -3.44      6.24 o 
   5  21   2       35.49       47.73      9.24 o 
   0  22   2      476.96      630.23     35.81 o 
   1  22   2        3.02        0.85      8.43 o 
   2  22   2       26.80       26.03     12.35 o 
   3  22   2        3.28       -8.55      7.90 o 
   1   1   3     5843.09     5231.62     40.18 o 
   2   1   3    13649.00    13184.51     78.03 o 
   3   1   3    11587.34    11188.67     77.15 o 
   4   1   3       10.62       20.28      2.18 o 
   5   1   3     1246.97     1318.96     14.08 o 
   6   1   3      204.19      219.06      8.18 o 
   7   1   3      168.15      152.97      5.36 o 
   8   1   3       70.13       52.33      4.32 o 
   9   1   3       34.74       36.28      3.85 o 
  10   1   3      271.13      290.93      9.56 o 
  11   1   3      196.71      195.89      7.82 o 
  12   1   3      133.14      108.04      8.38 o 
  13   1   3        6.37        3.74      6.78 o 
  14   1   3        5.39       -0.82      7.18 o 
   0   2   3    40042.51    41237.76    339.21 o 
   1   2   3    22895.46    22611.35    140.23 o 
   2   2   3     1506.42     1411.42     12.48 o 
   3   2   3     3574.33     3599.10     27.83 o 
   4   2   3      463.39      425.82      7.08 o 
   5   2   3       47.29       14.67      2.89 o 
   6   2   3      784.39      909.40     11.02 o 
   7   2   3      779.74      869.88     11.40 o 
   8   2   3      213.36      219.84      7.84 o 
   9   2   3       70.46       77.55      4.74 o 
  10   2   3       71.25       65.78      5.58 o 
  11   2   3       52.73       46.24      6.06 o 
  12   2   3        4.74        6.81      7.10 o 
  13   2   3       29.81       33.62      6.69 o 
  14   2   3        6.62       -3.39      6.92 o 
   1   3   3     1805.23     1575.89     12.67 o 
   2   3   3    12199.28    11857.02     75.91 o 
   3   3   3     1019.52      845.68      8.92 o 
   4   3   3     1624.45     1618.38     15.07 o 
   5   3   3     4082.68     4298.21     33.98 o 
   6   3   3     1074.46     1064.41     12.82 o 
   7   3   3      302.85      329.13      9.01 o 
   8   3   3     1275.36     1199.82     14.56 o 
   9   3   3      169.64      157.23      8.60 o 
  10   3   3       77.15       77.90      7.28 o 
  11   3   3        0.01       -6.10      4.29 o 
  12   3   3      126.19      118.33      8.58 o 
  13   3   3        1.58       10.82      5.82 o 
  14   3   3        0.12       -3.12      7.03 o 
   0   4   3    51252.45    51963.03    425.60 o 
   1   4   3     1601.03     1555.09     13.20 o 
   2   4   3      838.37      797.12      8.06 o 
   3   4   3     3045.72     3096.60     23.75 o 
   4   4   3     4404.95     4258.27     28.97 o 
   5   4   3       23.67       39.19      2.69 o 
   6   4   3     6778.26     6355.75     48.59 o 
   7   4   3        3.02        5.34      3.14 o 
   8   4   3       14.49        4.33      4.68 o 
   9   4   3      101.22       77.33      5.76 o 
  10   4   3      147.97      142.86      8.09 o 
  11   4   3        1.79        0.45      4.52 o 
  12   4   3        2.47       -7.32      4.88 o 
  13   4   3       49.22       33.40      7.80 o 
   1   5   3      796.91      810.49      7.61 o 
   2   5   3     1284.51     1240.96     11.39 o 
   3   5   3      220.81      208.68      4.85 o 
   4   5   3     5073.98     5054.10     39.81 o 
   5   5   3      644.59      663.73     10.01 o 
   6   5   3        1.93        2.42      2.13 o 
   7   5   3     1941.66     1972.10     23.19 o 
   8   5   3       66.20       77.72      5.35 o 
   9   5   3      374.66      417.43     15.25 o 
  10   5   3      319.66      356.01     12.65 o 
  11   5   3       80.59       80.60      7.36 o 
  12   5   3       39.07       54.38      7.20 o 
  13   5   3       21.07       29.96      6.73 o 
   0   6   3     2590.51     2861.42     23.59 o 
   1   6   3        0.01        3.78      1.37 o 
   2   6   3      212.70      223.42      3.88 o 
   3   6   3     2472.18     2664.08     21.81 o 
   4   6   3     1341.03     1546.21     16.26 o 
   5   6   3      551.01      523.69     10.74 o 
   6   6   3      207.96      219.41      6.87 o 
   7   6   3      771.93      711.44     11.79 o 
   8   6   3      141.46      147.00      8.02 o 
   9   6   3      195.44      176.31      9.19 o 
  10   6   3      106.80      117.41     11.63 o 
  11   6   3        6.00       -2.76      5.51 o 
  12   6   3       12.02       11.51      5.73 o 
  13   6   3        0.76       -0.31      5.72 o 
   1   7   3      172.45      129.65      3.49 o 
   2   7   3     5113.85     5026.82     33.66 o 
   3   7   3      111.07      122.28      4.00 o 
   4   7   3        4.25        4.69      2.37 o 
   5   7   3      308.87      372.04      7.76 o 
   6   7   3      882.28      988.81     13.62 o 
   7   7   3      602.21      583.47     10.73 o 
   8   7   3       39.27       38.19      6.60 o 
   9   7   3       63.64       76.50      6.65 o 
  10   7   3       70.68       51.34      7.18 o 
  11   7   3        3.86        9.85      6.07 o 
  12   7   3      133.52      140.28      9.30 o 
  13   7   3       45.95       43.13      7.78 o 
   0   8   3     1207.70     1199.01     13.19 o 
   1   8   3     1270.87     1407.04     10.76 o 
   2   8   3      345.90      446.13      5.49 o 
   3   8   3     2747.51     2685.55     31.56 o 
   4   8   3      158.21      220.35      7.14 o 
   5   8   3      840.94      872.03     12.30 o 
   6   8   3      566.35      597.98     10.53 o 
   7   8   3        0.43        8.90      3.71 o 
   8   8   3      147.18      122.49      8.68 o 
   9   8   3      347.07      345.47     11.33 o 
  10   8   3      358.50      328.23     11.86 o 
  11   8   3        7.68       12.06      5.67 o 
  12   8   3       12.62       12.39      8.76 o 
  13   8   3       26.05       33.97      7.41 o 
   1   9   3      214.52      231.62      5.43 o 
   2   9   3      424.75      467.65      5.91 o 
   3   9   3      689.60      728.48      8.12 o 
   4   9   3      743.21      718.89     10.65 o 
   5   9   3      122.71      121.72      5.09 o 
   6   9   3      244.60      272.81     12.83 o 
   7   9   3      157.69      211.76     11.20 o 
   8   9   3        0.78        2.15      4.23 o 
   9   9   3      185.48      184.97     26.12 o 
  10   9   3        0.99       -1.25      4.71 o 
  11   9   3      130.58      159.65     12.53 o 
  12   9   3        6.24       13.86      6.91 o 
  13   9   3       44.76       50.98      9.37 o 
   0  10   3     4560.98     4652.08     38.37 o 
   1  10   3       20.73        5.39      1.98 o 
   2  10   3       48.16       46.86      2.58 o 
   3  10   3      225.51      221.18      5.31 o 
   4  10   3        0.04        9.43      2.46 o 
   5  10   3       51.15       41.41      3.90 o 
   6  10   3      314.58      304.17      9.41 o 
   7  10   3       33.46       44.48      5.37 o 
   8  10   3      120.19      113.45      7.61 o 
   9  10   3       36.97       53.89      6.39 o 
  10  10   3      189.62      197.65     12.41 o 
  11  10   3      164.05      157.46     11.34 o 
  12  10   3       23.88       16.37      7.58 o 
   1  11   3      401.18      390.35      6.33 o 
   2  11   3       67.47       47.71      3.54 o 
   3  11   3       42.02       34.85      3.45 o 
   4  11   3        0.75        1.29      2.38 o 
   5  11   3       11.94       10.27      3.53 o 
   6  11   3      279.37      287.17     10.48 o 
   7  11   3        0.02        1.75      4.11 o 
   8  11   3      642.90      627.38     17.33 o 
   9  11   3      265.56      261.18     12.47 o 
  10  11   3       63.86       67.26     12.74 o 
  11  11   3       28.75       33.37      7.96 o 
  12  11   3        2.39        2.43      7.47 o 
   0  12   3      155.65      130.72      5.39 o 
   1  12   3      355.06      264.70      5.06 o 
   2  12   3       50.73       30.21      3.47 o 
   3  12   3      191.96      193.18      6.91 o 
   4  12   3       21.26       18.98      3.52 o 
   5  12   3       88.32       85.60      5.57 o 
   6  12   3      359.42      369.10      9.96 o 
   7  12   3       18.73       23.98      5.47 o 
   8  12   3      310.52      354.57     12.50 o 
   9  12   3        8.51       19.38      6.67 o 
  10  12   3      161.80      156.77     11.42 o 
  11  12   3       68.02       47.48      8.75 o 
  12  12   3        9.76       -5.37      6.94 o 
   1  13   3     1074.10     1042.15     10.38 o 
   2  13   3      194.56      249.94      6.04 o 
   3  13   3       85.60      105.35      5.38 o 
   4  13   3      343.03      326.98      8.49 o 
   5  13   3      370.78      369.38     16.55 o 
   6  13   3       69.74       45.43      8.61 o 
   7  13   3       90.31       76.83      7.20 o 
   8  13   3       45.73       40.73      7.45 o 
   9  13   3        0.01       -2.21      4.96 o 
  10  13   3       43.90       56.08      7.56 o 
  11  13   3        2.83       -2.75      5.94 o 
   0  14   3       77.04       58.75      4.74 o 
   1  14   3      154.47      202.14      5.05 o 
   2  14   3      370.44      357.53      7.64 o 
   3  14   3      250.63      228.90      7.45 o 
   4  14   3      149.64      142.18      7.18 o 
   5  14   3        1.45        0.44      4.44 o 
   6  14   3      146.90      145.01      8.67 o 
   7  14   3       22.23       14.81      5.33 o 
   8  14   3      237.76      221.54     12.36 o 
   9  14   3        0.00       -0.84      5.18 o 
  10  14   3       14.66       16.95      6.45 o 
  11  14   3       20.33       17.09      6.96 o 
   1  15   3      676.30      782.32     10.16 o 
   2  15   3      291.31      278.57      7.19 o 
   3  15   3       24.84       20.30      4.63 o 
   4  15   3        2.68        2.64      4.24 o 
   5  15   3        4.03        5.94      4.75 o 
   6  15   3       94.90       84.89      9.73 o 
   7  15   3       58.19       51.08      6.94 o 
   8  15   3       17.99       14.61      7.49 o 
   9  15   3       69.69       76.46      9.71 o 
  10  15   3        0.15       -8.06      5.37 o 
   0  16   3      265.24      244.21      9.90 o 
   1  16   3       45.45       50.73      4.35 o 
   2  16   3      579.86      681.04     14.65 o 
   3  16   3       55.19       57.99      6.62 o 
   4  16   3      479.17      456.43     15.07 o 
   5  16   3       64.69       63.53      6.91 o 
   6  16   3        6.53        2.87      5.11 o 
   7  16   3      101.18       93.81      8.31 o 
   8  16   3       56.00       33.63      6.80 o 
   9  16   3       13.75       19.66      6.39 o 
  10  16   3        0.40       -9.86      6.57 o 
   1  17   3       92.66      107.97      7.22 o 
   2  17   3        4.05        3.94      4.30 o 
   3  17   3       65.92       70.71      6.50 o 
   4  17   3      213.07      225.61     12.00 o 
   5  17   3      106.34       94.12     10.05 o 
   6  17   3       17.12       13.20      7.18 o 
   7  17   3        1.57       -6.87      5.11 o 
   8  17   3       41.98       36.68      7.50 o 
   9  17   3       23.44       21.62     10.19 o 
   0  18   3       60.25       96.60     10.16 o 
   1  18   3       12.33       13.54      6.47 o 
   2  18   3      221.97      180.07      8.65 o 
   3  18   3      120.30      125.93      7.91 o 
   4  18   3      256.62      257.48     10.28 o 
   5  18   3       30.96       22.45      6.15 o 
   6  18   3        9.44        0.16      5.71 o 
   7  18   3       25.82       16.45      6.82 o 
   8  18   3       28.88       24.30      7.21 o 
   1  19   3      203.98      215.47     11.74 o 
   2  19   3        0.04        3.51      4.83 o 
   3  19   3       66.57       56.08      6.69 o 
   4  19   3       56.31       45.65      6.41 o 
   5  19   3        2.12        2.39      5.64 o 
   6  19   3       12.24        5.83      6.23 o 
   7  19   3        8.78       10.16      7.02 o 
   0  20   3       99.58      110.94     15.09 o 
   1  20   3       22.69        4.11      6.25 o 
   2  20   3      100.36       92.81      8.83 o 
   3  20   3       23.46       24.77      5.99 o 
   4  20   3        0.98       -7.93      5.29 o 
   5  20   3       16.04       29.48      7.24 o 
   6  20   3       13.30        6.26      7.41 o 
   1  21   3       90.82       67.89     12.91 o 
   2  21   3        0.02       -7.88      5.85 o 
   3  21   3        2.62        9.29      8.55 o 
   4  21   3        0.18       -8.73      5.82 o 
   5  21   3       51.58       63.34      9.73 o 
   0  22   3      110.39       91.43     24.27 o 
   1  22   3       11.04        6.63      8.25 o 
   2  22   3        1.39        6.45      9.16 o 
   3  22   3        0.99        2.61     12.09 o 
   0   0   4     4382.88     3977.59     70.36 o 
   1   0   4    13633.66    13709.05    380.54 o 
   2   0   4    10319.79     9508.15     81.38 o 
   3   0   4     7237.10     6768.61     60.32 o 
   4   0   4     1669.21     1588.45     36.00 o 
   5   0   4     1875.34     1713.47     24.20 o 
   6   0   4     4322.82     4961.75     56.53 o 
   7   0   4      106.58      180.61      8.33 o 
   8   0   4      577.58      608.53     15.28 o 
   9   0   4      109.70      148.60     15.49 o 
  10   0   4      240.54      265.19     13.54 o 
  11   0   4      401.10      369.67     15.79 o 
  12   0   4        2.90        4.97      6.60 o 
  13   0   4       20.66       12.92     11.93 o 
  14   0   4       45.84       30.51     12.16 o 
   1   1   4        4.86       25.76      1.48 o 
   2   1   4     9800.11     9311.45     56.35 o 
   3   1   4     1410.78     1249.17     12.69 o 
   4   1   4      328.18      394.18      6.60 o 
   5   1   4      314.60      254.30      5.78 o 
   6   1   4        0.05        7.15      2.32 o 
   7   1   4      275.72      234.49      6.63 o 
   8   1   4       10.53        0.90      2.72 o 
   9   1   4       90.31       98.42      8.65 o 
  10   1   4        6.87        1.74      3.85 o 
  11   1   4       51.01       35.16      5.95 o 
  12   1   4       43.92       51.07      6.95 o 
  13   1   4        0.17        1.36      6.69 o 
  14   1   4        7.98        7.70      7.35 o 
   0   2   4     9681.77     8995.33    107.71 o 
   1   2   4     3789.47     3703.08     25.90 o 
   2   2   4       55.93       27.87      1.76 o 
   3   2   4     7031.15     6999.45     50.52 o 
   4   2   4       53.19       54.24      2.60 o 
   5   2   4       22.97       26.71      2.95 o 
   6   2   4     1724.34     1939.67     19.53 o 
   7   2   4      695.06      676.29     10.81 o 
   8   2   4        4.28        1.78      2.75 o 
   9   2   4       42.91       47.38      7.32 o 
  10   2   4       23.89       31.41      4.90 o 
  11   2   4      135.93      146.78      7.60 o 
  12   2   4        2.06        5.81      6.29 o 
  13   2   4        5.31        3.34      5.52 o 
  14   2   4        0.98       -8.81      6.71 o 
   1   3   4     1883.95     1699.76     14.84 o 
   2   3   4     5728.57     5440.07     37.24 o 
   3   3   4        0.60       17.31      2.08 o 
   4   3   4      167.98      163.52      4.47 o 
   5   3   4        4.00        2.29      1.89 o 
   6   3   4      317.42      319.65      6.74 o 
   7   3   4       44.04       42.46      3.34 o 
   8   3   4       87.59      111.31      6.01 o 
   9   3   4       51.52       55.26      4.97 o 
  10   3   4       58.50       60.26      6.59 o 
  11   3   4       28.14       25.86      8.49 o 
  12   3   4      321.60      328.01     16.15 o 
  13   3   4        4.60        1.59      6.16 o 
   0   4   4     5777.89     4981.65     45.92 o 
   1   4   4     5085.20     4974.48     32.59 o 
   2   4   4      695.46      598.71      8.04 o 
   3   4   4      703.00      748.61      7.74 o 
   4   4   4     2032.77     2403.74     19.45 o 
   5   4   4     1236.19     1228.04     12.51 o 
   6   4   4      149.23      222.06      6.75 o 
   7   4   4      592.30      630.91     10.02 o 
   8   4   4      397.59      401.46      9.34 o 
   9   4   4       21.64       29.54      4.33 o 
  10   4   4        3.27        2.06      5.31 o 
  11   4   4        0.65        3.80      4.78 o 
  12   4   4        9.10        8.19      5.43 o 
  13   4   4        4.50        0.33      6.16 o 
   1   5   4     1708.63     1589.17     13.30 o 
   2   5   4     4262.98     4264.11     30.78 o 
   3   5   4       83.09      127.29      2.94 o 
   4   5   4       85.54      101.32      3.97 o 
   5   5   4      546.47      601.22     10.81 o 
   6   5   4      256.34      266.54      7.41 o 
   7   5   4       61.28       54.75      4.28 o 
   8   5   4      180.44      185.75      7.58 o 
   9   5   4       76.20       61.47      6.94 o 
  10   5   4       14.72       20.45      5.21 o 
  11   5   4       27.39       34.57      6.12 o 
  12   5   4      219.95      233.00     11.10 o 
  13   5   4        2.37        5.32      5.85 o 
   0   6   4     3801.22     3797.56     33.40 o 
   1   6   4      366.29      384.30      6.37 o 
   2   6   4      862.04      824.62      9.23 o 
   3   6   4      298.80      317.84      5.81 o 
   4   6   4      231.43      190.05      6.55 o 
   5   6   4      109.56      149.36      5.19 o 
   6   6   4        8.47       25.49      3.24 o 
   7   6   4      403.17      358.37      8.55 o 
   8   6   4       43.65       44.21      4.36 o 
   9   6   4        0.96       -2.81      3.91 o 
  10   6   4      178.33      179.26      8.93 o 
  11   6   4       12.24       15.25      6.00 o 
  12   6   4       17.86        8.69      5.12 o 
  13   6   4       53.85       64.12      8.09 o 
   1   7   4      297.48      328.63      4.43 o 
   2   7   4     3868.24     3966.19     27.59 o 
   3   7   4      144.26      149.59      4.39 o 
   4   7   4      495.53      560.88      8.51 o 
   5   7   4      447.35      425.89      8.28 o 
   6   7   4      505.93      531.88      9.88 o 
   7   7   4      725.08      784.99     12.75 o 
   8   7   4       66.69       57.54      5.47 o 
   9   7   4       47.14       39.43      5.66 o 
  10   7   4      134.69      133.79      8.44 o 
  11   7   4        8.91       12.80      5.52 o 
  12   7   4        9.52       21.21      6.30 o 
  13   7   4        2.39        8.95      6.51 o 
   0   8   4     1052.67      980.08     11.61 o 
   1   8   4      127.50      157.70      3.43 o 
   2   8   4     5610.10     5404.39     34.78 o 
   3   8   4      675.19      644.93      9.05 o 
   4   8   4     1369.91     1496.82     15.70 o 
   5   8   4       37.97       48.09      3.67 o 
   6   8   4        0.20        5.25      2.87 o 
   7   8   4      305.79      350.58     10.14 o 
   8   8   4       72.32       69.18      6.10 o 
   9   8   4       56.27       51.02      6.10 o 
  10   8   4        7.64        3.57      4.80 o 
  11   8   4        4.58       -1.40      5.87 o 
  12   8   4       15.52       15.36      6.13 o 
  13   8   4       54.76       61.36      8.41 o 
   1   9   4       34.36       38.23      2.24 o 
   2   9   4       15.59       34.53      2.19 o 
   3   9   4      149.15      182.45      4.33 o 
   4   9   4      422.24      414.20      7.80 o 
   5   9   4      484.40      452.23     11.49 o 
   6   9   4       46.95       56.25      5.57 o 
   7   9   4      697.02      663.60     16.47 o 
   8   9   4      748.49      747.41     15.74 o 
   9   9   4      228.55      228.58     14.99 o 
  10   9   4      141.17      129.98     10.05 o 
  11   9   4        9.98        5.82      6.44 o 
  12   9   4       15.70        7.63      6.86 o 
   0  10   4      822.28      821.13     11.31 o 
   1  10   4      358.89      314.78      5.15 o 
   2  10   4     1393.35     1493.51     14.75 o 
   3  10   4      165.71      172.35      5.51 o 
   4  10   4       82.58       74.83      4.06 o 
   5  10   4      836.11      782.42     12.27 o 
   6  10   4       10.41       13.63      4.05 o 
   7  10   4      107.81      121.62      7.13 o 
   8  10   4     1172.58     1209.96     30.04 o 
   9  10   4       75.23       87.23      8.40 o 
  10  10   4        0.17       -1.13      5.64 o 
  11  10   4        0.00       -1.41      5.95 o 
  12  10   4        8.43        6.50      7.25 o 
   1  11   4      609.49      654.16      7.75 o 
   2  11   4       51.29       42.51      2.70 o 
   3  11   4     1099.20     1034.45     12.72 o 
   4  11   4       86.10       86.98      4.35 o 
   5  11   4        1.43        3.54      3.43 o 
   6  11   4        3.70       14.36      4.99 o 
   7  11   4      350.82      365.58     13.25 o 
   8  11   4     1068.02     1090.88     34.54 o 
   9  11   4      248.14      268.96     16.61 o 
  10  11   4      112.87      100.24     11.16 o 
  11  11   4        4.08        3.83      6.59 o 
  12  11   4       17.48       11.64      7.57 o 
   0  12   4      429.82      506.51     11.65 o 
   1  12   4      120.81      145.27      4.28 o 
   2  12   4      580.87      476.87      8.04 o 
   3  12   4      363.83      340.99      8.02 o 
   4  12   4       20.60       26.89      3.78 o 
   5  12   4        3.35        0.35      4.25 o 
   6  12   4       31.86       30.93      5.39 o 
   7  12   4        4.49       -5.59      5.07 o 
   8  12   4      319.61      317.95     13.41 o 
   9  12   4       15.15        7.15      7.07 o 
  10  12   4        5.42        8.80      6.50 o 
  11  12   4        6.92       13.96      7.38 o 
   1  13   4       14.76       15.36      2.61 o 
   2  13   4       55.80       45.37      3.70 o 
   3  13   4      833.88      862.67     13.08 o 
   4  13   4       45.40       46.10      5.61 o 
   5  13   4     1053.80     1039.11     19.07 o 
   6  13   4      619.13      664.88     15.74 o 
   7  13   4      247.53      253.76     20.33 o 
   8  13   4      112.58      122.51     16.12 o 
   9  13   4        8.97        5.23      5.25 o 
  10  13   4        1.38        5.22      6.56 o 
  11  13   4        8.25       11.20      7.77 o 
   0  14   4       52.92       62.91      4.80 o 
   1  14   4      178.77      174.32      5.34 o 
   2  14   4       69.48       83.89      5.01 o 
   3  14   4      112.19      107.30      6.33 o 
   4  14   4       41.18       55.28      5.71 o 
   5  14   4      215.32      195.79      9.45 o 
   6  14   4      341.92      328.42     11.92 o 
   7  14   4        1.41       -5.50      4.59 o 
   8  14   4       78.38       75.56      7.67 o 
   9  14   4       14.60       14.32      6.06 o 
  10  14   4      112.20      105.08      9.55 o 
  11  14   4        1.48       -5.74      6.48 o 
   1  15   4      542.39      580.94     10.55 o 
   2  15   4       37.84       32.10      4.42 o 
   3  15   4      293.30      298.30     12.48 o 
   4  15   4        1.39       -0.79      4.19 o 
   5  15   4      122.40      111.56      9.26 o 
   6  15   4      150.47      141.77     10.77 o 
   7  15   4       20.70       23.38      6.03 o 
   8  15   4       18.90       23.17      8.50 o 
   9  15   4        0.04       -7.54      5.03 o 
  10  15   4       19.29       11.67      6.69 o 
   0  16   4       50.55       40.16      7.58 o 
   1  16   4       64.86       54.37      4.73 o 
   2  16   4      924.38      888.17     21.14 o 
   3  16   4      119.49      131.82      8.05 o 
   4  16   4        0.05       -1.23      4.49 o 
   5  16   4       42.51       45.96      6.51 o 
   6  16   4      165.64      171.65      9.71 o 
   7  16   4       45.74       31.42      6.62 o 
   8  16   4       67.36       49.69      7.59 o 
   9  16   4       26.97       22.97      7.88 o 
   1  17   4      101.61       96.87      9.46 o 
   2  17   4      343.24      344.88     10.23 o 
   3  17   4      335.60      334.61     10.94 o 
   4  17   4       46.39       52.86      6.14 o 
   5  17   4        0.33        2.17      4.93 o 
   6  17   4       17.87       23.78      6.44 o 
   7  17   4       69.21       98.21      8.82 o 
   8  17   4       10.90        5.49      6.37 o 
   9  17   4       12.77       20.00      7.13 o 
   0  18   4        5.54       -5.45      6.47 o 
   1  18   4      175.42      192.46     11.89 o 
   2  18   4      472.14      453.63     11.79 o 
   3  18   4      143.87      150.90      8.39 o 
   4  18   4      466.16      458.57     13.20 o 
   5  18   4        0.00       -2.37      5.32 o 
   6  18   4        5.78       11.91      6.19 o 
   7  18   4        0.69        3.50      6.72 o 
   8  18   4       68.29       66.58      8.76 o 
   1  19   4      157.07      175.84     12.44 o 
   2  19   4       12.71        6.59      6.41 o 
   3  19   4        0.08        3.31      5.01 o 
   4  19   4        4.14        9.27      5.37 o 
   5  19   4        0.64       -5.20      5.47 o 
   6  19   4       19.03        6.08      6.11 o 
   7  19   4       15.80        9.17      7.08 o 
   0  20   4        0.08        8.03     10.50 o 
   1  20   4        2.02        1.40      5.71 o 
   2  20   4      174.73      178.45     10.59 o 
   3  20   4        0.74       -4.85      5.46 o 
   4  20   4       98.49       86.78      7.97 o 
   5  20   4       90.43      116.78      9.55 o 
   6  20   4       17.62        7.92      6.82 o 
   1  21   4        6.30        7.30      7.54 o 
   2  21   4       59.76       74.76      8.75 o 
   3  21   4      218.90      255.07     22.62 o 
   4  21   4       11.67       16.92      6.72 o 
   5  21   4        1.33        1.53      6.82 o 
   0  22   4       65.34       38.31     30.94 o 
   1  22   4       30.39       17.28      8.95 o 
   2  22   4        0.30       -6.31      7.87 o 
   3  22   4        2.80        1.51      7.47 o 
   1   1   5     7017.40     6697.48     44.47 o 
   2   1   5     5525.66     5260.58     36.35 o 
   3   1   5      803.94      805.16     10.02 o 
   4   1   5        5.20       10.09      2.41 o 
   5   1   5      662.46      622.25      9.27 o 
   6   1   5      852.97     1026.35     13.11 o 
   7   1   5      426.83      450.92      8.87 o 
   8   1   5        3.77        2.56      3.21 o 
   9   1   5       41.08       38.60      4.05 o 
  10   1   5       55.86       67.60      6.05 o 
  11   1   5       11.02        5.70      4.90 o 
  12   1   5      198.06      185.05     10.20 o 
  13   1   5        5.44        6.45      5.79 o 
   0   2   5    35446.96    35194.82    289.18 o 
   1   2   5     1423.31     1482.89     12.89 o 
   2   2   5      575.07      650.85      7.01 o 
   3   2   5      248.55      215.23      4.20 o 
   4   2   5     1382.84     1343.68     14.92 o 
   5   2   5       31.99       45.54      2.92 o 
   6   2   5      751.06      745.52     10.90 o 
   7   2   5      529.86      556.15     10.81 o 
   8   2   5      433.58      436.71      9.33 o 
   9   2   5       38.65       42.48      4.64 o 
  10   2   5      100.74      104.71      6.44 o 
  11   2   5       42.87       42.02      5.39 o 
  12   2   5       90.49      101.04      9.37 o 
  13   2   5       12.68        4.88      7.82 o 
   1   3   5       33.12       38.58      2.28 o 
   2   3   5      265.09      309.12      4.73 o 
   3   3   5      991.01     1073.82     13.03 o 
   4   3   5      851.40      873.68     11.57 o 
   5   3   5       50.75       78.41      3.40 o 
   6   3   5      934.94      957.34     11.89 o 
   7   3   5      119.11      122.11      4.66 o 
   8   3   5      394.17      438.31      9.85 o 
   9   3   5       39.82       36.28      4.53 o 
  10   3   5        0.11       -5.54      3.69 o 
  11   3   5       23.17       25.08      5.55 o 
  12   3   5        7.46        6.30      6.06 o 
  13   3   5        5.71        0.58      6.55 o 
   0   4   5    49506.89    50887.01    416.98 o 
   1   4   5     4542.78     4369.51     29.61 o 
   2   4   5      246.53      194.57      4.28 o 
   3   4   5       13.49       12.89      2.34 o 
   4   4   5      936.00     1018.18     10.62 o 
   5   4   5       30.11       28.47      2.45 o 
   6   4   5      598.98      580.28      8.57 o 
   7   4   5       20.03       18.41      2.61 o 
   8   4   5       27.58       22.07      3.50 o 
   9   4   5        0.58        1.07      4.21 o 
  10   4   5      273.62      290.31     10.66 o 
  11   4   5      186.02      206.53     10.47 o 
  12   4   5       37.64       31.18      7.06 o 
  13   4   5        0.76        7.59      6.57 o 
   1   5   5     1246.79     1185.48     11.17 o 
   2   5   5     1210.16     1090.24     11.17 o 
   3   5   5     2915.93     2860.89     22.81 o 
   4   5   5     2901.95     3290.97     24.03 o 
   5   5   5      135.76       99.96      3.43 o 
   6   5   5      442.03      478.75      8.90 o 
   7   5   5      956.89      927.75     14.62 o 
   8   5   5       45.89       52.08      5.87 o 
   9   5   5      119.57      107.03      5.74 o 
  10   5   5      253.46      254.72      9.46 o 
  11   5   5        8.92        4.80      4.63 o 
  12   5   5       67.59       55.68      6.78 o 
  13   5   5        0.43        5.30      6.44 o 
   0   6   5      349.99      375.85      8.37 o 
   1   6   5       34.75       28.55      2.26 o 
   2   6   5     2240.74     2198.10     18.71 o 
   3   6   5     1300.20     1244.91     15.68 o 
   4   6   5     1485.45     1493.32     15.20 o 
   5   6   5       61.47       38.03      3.33 o 
   6   6   5      702.88      764.55     16.06 o 
   7   6   5        2.58        3.69      2.92 o 
   8   6   5       24.74       22.07      3.91 o 
   9   6   5       22.64       17.30      4.79 o 
  10   6   5       27.27       16.55      4.76 o 
  11   6   5        5.40        0.97      4.43 o 
  12   6   5        1.21        2.20      5.65 o 
  13   6   5        1.06       -5.68      5.49 o 
   1   7   5        0.09        2.34      1.89 o 
   2   7   5      372.78      395.05     10.05 o 
   3   7   5       98.51      114.81      3.42 o 
   4   7   5      137.62      171.91      5.06 o 
   5   7   5        0.00        2.08      2.50 o 
   6   7   5        2.57        6.21      2.87 o 
   7   7   5      127.26      154.38      9.22 o 
   8   7   5       24.99       37.20      5.02 o 
   9   7   5      321.03      267.98     10.03 o 
  10   7   5        6.29        2.37      5.38 o 
  11   7   5        2.66       -3.92      4.88 o 
  12   7   5       86.19       96.95      8.81 o 
  13   7   5        3.04        3.51      6.12 o 
   0   8   5     4936.14     5081.44     44.59 o 
   1   8   5        3.76        2.24      1.50 o 
   2   8   5     1744.97     1580.02     14.03 o 
   3   8   5      672.54      671.82      7.94 o 
   4   8   5      211.49      192.11      5.44 o 
   5   8   5       64.06       62.62      4.60 o 
   6   8   5        8.71       10.98      3.76 o 
   7   8   5       80.11       82.94      5.09 o 
   8   8   5      135.54      132.15      7.35 o 
   9   8   5       95.60       69.34      7.65 o 
  10   8   5       35.33       36.84      8.02 o 
  11   8   5       10.08        2.64      6.11 o 
  12   8   5        0.03       -4.31      5.27 o 
  13   8   5        0.01       -1.48      5.90 o 
   1   9   5      296.11      342.08      7.20 o 
   2   9   5      722.04      869.52      8.42 o 
   3   9   5      197.86      167.34      4.18 o 
   4   9   5      275.39      314.25      7.18 o 
   5   9   5       64.80       44.91      3.83 o 
   6   9   5      216.14      211.37      6.92 o 
   7   9   5       70.26       60.47      6.59 o 
   8   9   5      275.94      260.81     13.74 o 
   9   9   5      256.77      276.27     13.55 o 
  10   9   5       64.42       61.39      8.40 o 
  11   9   5       27.73       28.38      7.46 o 
  12   9   5       10.60        7.33      5.94 o 
   0  10   5      559.02      593.56     10.84 o 
   1  10   5     1734.27     1744.21     14.16 o 
   2  10   5      199.21      224.04      5.19 o 
   3  10   5       53.48       55.81      3.48 o 
   4  10   5       14.40       23.32      3.15 o 
   5  10   5        7.16       10.45      3.47 o 
   6  10   5        0.10        4.15      4.44 o 
   7  10   5      116.29      120.96     10.60 o 
   8  10   5      930.63      933.74     22.35 o 
   9  10   5      613.24      633.22     17.93 o 
  10  10   5       46.15       56.83      8.04 o 
  11  10   5        2.15       -1.39      5.93 o 
  12  10   5        4.51        0.35      6.94 o 
   1  11   5       12.34        8.71      2.38 o 
   2  11   5      308.59      307.87      5.44 o 
   3  11   5      218.90      197.64      6.99 o 
   4  11   5      213.35      208.84      7.94 o 
   5  11   5      132.67      134.76      6.28 o 
   6  11   5      471.66      494.15     14.48 o 
   7  11   5      105.28      107.73      9.58 o 
   8  11   5       98.47      101.74      8.92 o 
   9  11   5      151.69      156.62     10.75 o 
  10  11   5      103.83      107.68     10.03 o 
  11  11   5        1.10        3.87      6.53 o 
  12  11   5       11.65        1.79      7.15 o 
   0  12   5      501.21      553.49      9.95 o 
   1  12   5       17.79       24.17      2.62 o 
   2  12   5      515.63      512.66      9.29 o 
   3  12   5       18.25       18.56      3.48 o 
   4  12   5       31.09       18.01      3.63 o 
   5  12   5      260.49      250.43     12.71 o 
   6  12   5       41.20       57.83      7.08 o 
   7  12   5      173.98      177.35     12.32 o 
   8  12   5        1.67       15.56      6.26 o 
   9  12   5      236.51      214.55     12.13 o 
  10  12   5      127.41      118.26     18.04 o 
  11  12   5        4.14        8.96      6.96 o 
   1  13   5      698.60      668.60     10.14 o 
   2  13   5      210.24      197.75      6.42 o 
   3  13   5        7.60        5.50      3.29 o 
   4  13   5       30.37       33.20      4.25 o 
   5  13   5        5.83        8.46      4.63 o 
   6  13   5      150.13      142.29      8.54 o 
   7  13   5        2.90       27.32      6.28 o 
   8  13   5      124.80      132.88     10.28 o 
   9  13   5      298.60      301.55     14.28 o 
  10  13   5       16.74        9.43      6.97 o 
  11  13   5       17.08        6.96      7.07 o 
   0  14   5     1029.15     1010.24     16.72 o 
   1  14   5       80.66       66.33      6.16 o 
   2  14   5     1888.84     1866.80     19.98 o 
   3  14   5      303.32      300.46      8.41 o 
   4  14   5       14.39       14.14      4.56 o 
   5  14   5      198.05      209.60      8.81 o 
   6  14   5        5.93        9.58      5.03 o 
   7  14   5       24.05       18.55      5.91 o 
   8  14   5      199.17      176.64     10.06 o 
   9  14   5        9.38        5.85      5.52 o 
  10  14   5        0.76        2.78      5.81 o 
   1  15   5      400.68      439.71      9.92 o 
   2  15   5      147.69      137.58      6.21 o 
   3  15   5        0.58        4.67      5.65 o 
   4  15   5       54.23       47.01      5.83 o 
   5  15   5      271.73      286.44     10.62 o 
   6  15   5      256.85      281.26     11.61 o 
   7  15   5        1.18        0.07      4.98 o 
   8  15   5       53.40       58.11      7.60 o 
   9  15   5       29.07       29.52      6.95 o 
  10  15   5       52.72       64.22      8.68 o 
   0  16   5       66.93       75.56      8.87 o 
   1  16   5      636.47      656.18     13.41 o 
   2  16   5      823.51      867.32     13.76 o 
   3  16   5      960.39      925.07     16.94 o 
   4  16   5      233.07      224.24      9.42 o 
   5  16   5        3.24        7.45      5.13 o 
   6  16   5       14.10       14.97      5.71 o 
   7  16   5        4.41        5.12      6.66 o 
   8  16   5      154.75      181.58     17.89 o 
   9  16   5        5.25        5.61      6.33 o 
   1  17   5      687.25      626.51     15.23 o 
   2  17   5      141.26      155.73      8.78 o 
   3  17   5       40.45       60.72      6.24 o 
   4  17   5       25.39       40.19      5.95 o 
   5  17   5      105.26       82.04      7.07 o 
   6  17   5        3.95       -4.07      5.42 o 
   7  17   5       52.60       62.16      8.03 o 
   8  17   5        2.37        4.32      5.94 o 
   9  17   5       14.48       13.05      6.83 o 
   0  18   5      579.72      605.75     35.51 o 
   1  18   5        3.13       -1.20      5.51 o 
   2  18   5       57.74       44.32      6.27 o 
   3  18   5        4.03       -2.19      4.60 o 
   4  18   5      137.15      122.79      8.12 o 
   5  18   5        8.09       -0.31      5.47 o 
   6  18   5        4.03        6.69      5.90 o 
   7  18   5        7.14        6.47      8.07 o 
   8  18   5       22.17       29.29      7.40 o 
   1  19   5      452.89      459.97     21.58 o 
   2  19   5       20.21       41.92      7.28 o 
   3  19   5       47.90       51.86      7.93 o 
   4  19   5       81.44       65.82      7.04 o 
   5  19   5        2.12       -4.26      5.53 o 
   6  19   5        0.00        3.93      6.02 o 
   7  19   5       10.65        4.92      6.82 o 
   0  20   5      206.66      218.34     23.10 o 
   1  20   5       60.90       61.33      8.20 o 
   2  20   5       86.07       92.52      9.12 o 
   3  20   5        5.10       12.96      7.76 o 
   4  20   5        7.31        8.65      6.44 o 
   5  20   5       10.63        9.44      6.72 o 
   6  20   5        0.60       -4.97      6.36 o 
   1  21   5        1.14       -3.45      7.81 o 
   2  21   5        6.05       13.38      7.30 o 
   3  21   5        2.12        4.18      7.27 o 
   4  21   5       13.58        6.38      7.47 o 
   0  22   5       28.34       19.99     12.91 o 
   1  22   5       19.65       12.05      8.19 o 
   2  22   5        9.24       16.66      7.98 o 
   0   0   6    41917.72    41564.61    478.90 o 
   1   0   6       19.61       27.74      4.19 o 
   2   0   6      563.21      828.49     12.67 o 
   3   0   6       35.34       46.21      3.43 o 
   4   0   6     5700.01     5765.63     54.32 o 
   5   0   6      472.88      522.41     10.46 o 
   6   0   6     1692.79     1742.40     26.48 o 
   7   0   6      266.82      292.63     10.63 o 
   8   0   6      783.39      831.56     18.66 o 
   9   0   6      502.39      512.34     15.67 o 
  10   0   6     1053.17      997.81     76.66 o 
  11   0   6       23.64       18.99     18.78 o 
  12   0   6        0.03      -10.48      6.99 o 
  13   0   6       28.76       -3.32      9.21 o 
   1   1   6      151.71      115.89      3.80 o 
   2   1   6     3489.23     3571.16     23.04 o 
   3   1   6      802.14      703.50     10.30 o 
   4   1   6      228.21      202.61      4.36 o 
   5   1   6      434.75      381.11      6.34 o 
   6   1   6       58.00       87.17      4.00 o 
   7   1   6      349.44      372.51      8.25 o 
   8   1   6      510.44      547.85     15.79 o 
   9   1   6       69.66       82.55      5.38 o 
  10   1   6       13.10       23.95      5.13 o 
  11   1   6       23.82       28.66      6.16 o 
  12   1   6       32.44       28.06      6.12 o 
  13   1   6        2.74       10.92      6.02 o 
   0   2   6     2898.64     3020.50     30.41 o 
   1   2   6     3740.88     3737.02     27.06 o 
   2   2   6       37.23        9.29      1.65 o 
   3   2   6     1024.09      955.41      9.68 o 
   4   2   6     3435.15     3423.63     26.95 o 
   5   2   6     2188.12     1952.85     18.13 o 
   6   2   6     2806.20     2800.46     24.39 o 
   7   2   6        8.58        9.09      2.65 o 
   8   2   6       90.73       89.11      5.14 o 
   9   2   6       49.45       35.25      4.55 o 
  10   2   6      640.35      661.74     13.61 o 
  11   2   6       10.36       10.49      5.24 o 
  12   2   6        9.89        6.73      6.55 o 
  13   2   6        0.07       -1.74      6.34 o 
   1   3   6      109.07      157.99      4.25 o 
   2   3   6      854.19      911.03      9.18 o 
   3   3   6      330.36      411.79      6.06 o 
   4   3   6        1.67        1.18      2.29 o 
   5   3   6     1126.20     1174.99     12.92 o 
   6   3   6        1.19        1.33      3.09 o 
   7   3   6       63.39       50.54      3.39 o 
   8   3   6        0.40        0.00      2.86 o 
   9   3   6       25.87       16.78      3.83 o 
  10   3   6        0.24       -0.13      3.66 o 
  11   3   6        4.28        4.78      4.54 o 
  12   3   6       11.83       13.79      5.81 o 
  13   3   6        4.68       -0.41      5.84 o 
   0   4   6       28.49       43.01      6.06 o 
   1   4   6     3235.21     3443.28     24.19 o 
   2   4   6      976.42      892.98      9.23 o 
   3   4   6      260.90      297.94      5.20 o 
   4   4   6       13.47       40.33      2.37 o 
   5   4   6       86.12      103.49      3.53 o 
   6   4   6      417.66      365.05      6.56 o 
   7   4   6       97.17       89.07      4.61 o 
   8   4   6      190.48      196.31      6.33 o 
   9   4   6       56.84       54.73      4.60 o 
  10   4   6       29.54       29.33      4.61 o 
  11   4   6       14.81       13.68      4.87 o 
  12   4   6       13.44        9.24      4.89 o 
  13   4   6       15.44       22.23      7.72 o 
   1   5   6      553.44      499.63      6.93 o 
   2   5   6      265.57      276.32      5.48 o 
   3   5   6      883.75      906.21     10.44 o 
   4   5   6      700.58      671.86      9.31 o 
   5   5   6     1140.24     1193.85     12.59 o 
   6   5   6      148.88      140.17      5.05 o 
   7   5   6        0.38        3.51      2.68 o 
   8   5   6       86.79       89.27      5.08 o 
   9   5   6       16.26       13.51      3.95 o 
  10   5   6      147.37      183.09      8.47 o 
  11   5   6       43.19       46.72      5.96 o 
  12   5   6        8.08       17.55      6.08 o 
  13   5   6       19.16       13.82      9.48 o 
   0   6   6      867.57      867.11     13.76 o 
   1   6   6     2622.73     2483.46     19.83 o 
   2   6   6     5060.24     4520.07     33.75 o 
   3   6   6     1230.14     1160.22     12.38 o 
   4   6   6     1796.74     2094.63     17.22 o 
   5   6   6      199.79      199.05      6.90 o 
   6   6   6      291.47      245.21      8.87 o 
   7   6   6      246.76      251.61      9.31 o 
   8   6   6       96.20       90.84      5.26 o 
   9   6   6       81.88       66.67      5.76 o 
  10   6   6      333.54      338.57     12.20 o 
  11   6   6       10.12       -3.83      4.69 o 
  12   6   6       52.08       43.07      7.44 o 
  13   6   6       31.06       27.28      7.25 o 
   1   7   6      828.92      816.54     10.45 o 
   2   7   6     3866.48     3858.63     30.05 o 
   3   7   6       13.96       46.21      2.88 o 
   4   7   6     2176.89     2238.68     20.66 o 
   5   7   6      405.61      440.53     10.44 o 
   6   7   6       45.58       54.46      4.15 o 
   7   7   6       21.40       25.40      3.84 o 
   8   7   6        9.72       12.08      4.43 o 
   9   7   6       17.09       14.27      4.92 o 
  10   7   6      132.98      140.43      8.88 o 
  11   7   6       24.24       28.54      6.27 o 
  12   7   6        4.69        9.86      6.03 o 
  13   7   6       15.03       17.80      7.08 o 
   0   8   6    12824.55    12474.55     99.05 o 
   1   8   6      460.23      485.99      8.09 o 
   2   8   6     1521.43     1753.96     17.13 o 
   3   8   6       76.07       75.58      3.29 o 
   4   8   6      505.27      532.92      8.73 o 
   5   8   6       67.13       61.81      4.13 o 
   6   8   6      522.76      485.93     11.33 o 
   7   8   6      799.09      798.95     15.20 o 
   8   8   6       66.20       68.18      7.24 o 
   9   8   6        7.23       -2.34      5.22 o 
  10   8   6        2.66        6.78      5.12 o 
  11   8   6       45.22       66.60      7.68 o 
  12   8   6       95.31       90.29      9.08 o 
   1   9   6      209.04      146.25      4.32 o 
   2   9   6      159.07      184.59      4.66 o 
   3   9   6      599.28      567.27     11.19 o 
   4   9   6       38.92       22.08      3.94 o 
   5   9   6      157.24      131.51      6.04 o 
   6   9   6      196.26      220.46      9.93 o 
   7   9   6      516.36      497.52     29.52 o 
   8   9   6      266.46      288.14     12.28 o 
   9   9   6       34.23       17.26      8.95 o 
  10   9   6       14.95        2.82      5.70 o 
  11   9   6        1.43       -1.16      5.35 o 
  12   9   6       10.64       15.92      6.52 o 
   0  10   6     1907.62     1980.54     27.73 o 
   1  10   6       52.31       51.26      2.67 o 
   2  10   6      120.00      121.77      4.09 o 
   3  10   6      104.58      157.62      6.29 o 
   4  10   6       24.17       27.00      3.89 o 
   5  10   6        4.64       -1.39      3.06 o 
   6  10   6      170.66      173.89      7.80 o 
   7  10   6      850.80      818.68     19.16 o 
   8  10   6      121.95      142.23      9.71 o 
   9  10   6       17.97        5.28      6.37 o 
  10  10   6        1.43        7.34      6.17 o 
  11  10   6       26.55       28.79      7.64 o 
  12  10   6        1.85       -1.79      6.13 o 
   1  11   6       99.72       98.61      4.65 o 
   2  11   6        5.81        9.74      3.99 o 
   3  11   6        8.34        8.26      3.15 o 
   4  11   6        2.86        0.54      3.37 o 
   5  11   6      160.27      157.41      6.90 o 
   6  11   6      789.69      856.26     19.34 o 
   7  11   6      628.17      552.42     16.47 o 
   8  11   6       38.10       47.47      7.59 o 
   9  11   6        1.63        9.74      6.34 o 
  10  11   6        3.40        9.87      6.52 o 
  11  11   6        0.78       -4.14      7.52 o 
  12  11   6        3.42        1.50      6.51 o 
   0  12   6      526.30      452.29     10.34 o 
   1  12   6      176.10      171.87     10.01 o 
   2  12   6      134.91      110.19      5.52 o 
   3  12   6      122.79      107.99      5.47 o 
   4  12   6        3.10        3.16      3.38 o 
   5  12   6      321.24      292.81     10.52 o 
   6  12   6      229.86      229.97     15.42 o 
   7  12   6        0.42       -2.22      5.17 o 
   8  12   6      349.25      366.50     14.78 o 
   9  12   6       10.93       13.26      6.70 o 
  10  12   6        1.36        6.94      6.57 o 
  11  12   6        0.57        2.70      6.78 o 
   1  13   6        0.68        0.23      2.89 o 
   2  13   6       38.82       34.17      4.33 o 
   3  13   6      177.66      203.59      7.15 o 
   4  13   6        0.96        1.49      4.37 o 
   5  13   6      493.94      468.89     12.07 o 
   6  13   6      597.02      603.22     16.46 o 
   7  13   6      389.06      397.14     14.88 o 
   8  13   6      278.65      291.63     13.82 o 
   9  13   6        6.24       16.00      6.95 o 
  10  13   6       26.30       22.61      7.65 o 
  11  13   6        0.36        1.37      7.27 o 
   0  14   6        0.64        6.22      4.70 o 
   1  14   6       10.34       10.54      3.71 o 
   2  14   6      876.24      982.53     14.67 o 
   3  14   6        2.64       -3.55      3.58 o 
   4  14   6      176.92      195.13      8.49 o 
   5  14   6        1.16       -1.91      4.19 o 
   6  14   6      171.94      169.24      9.39 o 
   7  14   6       17.22       17.68      5.71 o 
   8  14   6       21.60       26.49      6.46 o 
   9  14   6        3.41       10.10      6.00 o 
  10  14   6        1.92        5.34      7.21 o 
   1  15   6       19.15       13.53      5.43 o 
   2  15   6      332.83      316.13      8.60 o 
   3  15   6      575.35      516.60     11.34 o 
   4  15   6       87.36      112.95      9.35 o 
   5  15   6       18.97       21.53      5.24 o 
   6  15   6        9.90       13.36      5.57 o 
   7  15   6       44.73       37.64      6.62 o 
   8  15   6        6.11        5.66      5.52 o 
   9  15   6        0.16        0.04      5.89 o 
  10  15   6        7.05       11.84      6.93 o 
   0  16   6       44.44       56.04      8.64 o 
   1  16   6      244.34      261.12     13.04 o 
   2  16   6       60.10       56.13      5.68 o 
   3  16   6       74.84       85.66      6.62 o 
   4  16   6      299.97      322.42     10.96 o 
   5  16   6        2.52        5.36      4.96 o 
   6  16   6        5.30        4.62      5.28 o 
   7  16   6       17.01       17.71      6.03 o 
   8  16   6        9.50       17.39      6.38 o 
   9  16   6       17.69       16.90      6.70 o 
   1  17   6      366.69      403.43     17.49 o 
   2  17   6     1100.11     1182.86     20.05 o 
   3  17   6       47.83       40.21      6.75 o 
   4  17   6        2.84       11.04      5.07 o 
   5  17   6       70.14       67.59      7.13 o 
   6  17   6        2.64       -1.61      5.34 o 
   7  17   6        3.04        2.38      5.73 o 
   8  17   6       26.48       10.35      6.41 o 
   0  18   6       41.09       41.73     10.18 o 
   1  18   6       11.98       15.98      5.44 o 
   2  18   6        0.37        2.72      5.92 o 
   3  18   6        1.92        1.93      5.52 o 
   4  18   6       82.39      102.85      8.69 o 
   5  18   6       25.80       31.55      6.16 o 
   6  18   6       12.15        3.85      5.81 o 
   7  18   6       17.13       18.43      7.07 o 
   8  18   6        0.38       -5.87      5.95 o 
   1  19   6      152.77      129.43      9.87 o 
   2  19   6       44.92       45.40      7.58 o 
   3  19   6       33.48       32.77      6.74 o 
   4  19   6      111.09      112.62      9.11 o 
   5  19   6        4.00        6.42      5.53 o 
   6  19   6       20.48       18.04      6.90 o 
   7  19   6        9.40       10.19      7.06 o 
   0  20   6       11.09       10.21     11.72 o 
   1  20   6       11.72       14.93      7.00 o 
   2  20   6       31.46       44.34      7.89 o 
   3  20   6      139.01      154.04     11.73 o 
   4  20   6       10.97       16.70      6.65 o 
   5  20   6       55.47       68.85      9.63 o 
   6  20   6        0.65        2.75      7.41 o 
   1  21   6       46.22       53.91      8.20 o 
   2  21   6        0.02        8.42      7.19 o 
   3  21   6      187.16      222.02     13.90 o 
   4  21   6      106.78      115.68     11.26 o 
   0  22   6        0.21        6.47     10.81 o 
   1  22   6       23.47       16.87     14.06 o 
   1   1   7     2662.87     2204.83     16.54 o 
   2   1   7     8575.27     8488.83     47.54 o 
   3   1   7       98.74       76.30      2.92 o 
   4   1   7      773.98      659.69      8.85 o 
   5   1   7     1770.67     1763.15     15.92 o 
   6   1   7        0.29       -0.38      2.02 o 
   7   1   7      207.34      233.35      6.50 o 
   8   1   7       16.51       12.31      3.24 o 
   9   1   7       33.11       23.16      4.29 o 
  10   1   7       29.38       29.00      4.86 o 
  11   1   7        3.00        8.61      5.23 o 
  12   1   7      107.78       98.89      7.66 o 
  13   1   7       54.48       41.25      7.40 o 
   0   2   7     5872.81     5625.32     46.34 o 
   1   2   7     3345.60     3439.32     24.18 o 
   2   2   7      274.21      240.12      4.62 o 
   3   2   7      647.09      664.88      7.35 o 
   4   2   7      471.45      574.89      7.53 o 
   5   2   7      788.62      793.05      9.55 o 
   6   2   7     1600.40     1677.12     16.05 o 
   7   2   7        8.67       13.58      2.88 o 
   8   2   7      215.51      219.05      6.74 o 
   9   2   7       13.94       11.72      3.96 o 
  10   2   7       49.98       35.87      4.42 o 
  11   2   7       15.71       20.45      5.02 o 
  12   2   7        3.94       -0.70      5.08 o 
  13   2   7        0.00       -5.36      6.30 o 
   1   3   7       41.00       65.55      2.69 o 
   2   3   7     2520.01     2320.67     18.21 o 
   3   3   7       10.58        9.98      2.03 o 
   4   3   7       15.03        3.69      2.23 o 
   5   3   7      254.27      262.47      5.39 o 
   6   3   7       67.76       94.92      4.22 o 
   7   3   7        6.32        7.38      2.73 o 
   8   3   7      156.61      171.65      6.50 o 
   9   3   7        0.01       -1.61      3.30 o 
  10   3   7      197.27      209.61      7.88 o 
  11   3   7       42.29       53.38      6.23 o 
  12   3   7       23.06       21.44      6.22 o 
  13   3   7       14.44        7.21      6.86 o 
   0   4   7     3944.23     4168.63     57.40 o 
   1   4   7     1931.05     1905.55     16.60 o 
   2   4   7    10246.08    10168.97     63.51 o 
   3   4   7      439.21      408.83      6.53 o 
   4   4   7     2034.96     1899.23     15.33 o 
   5   4   7      444.56      469.50      6.53 o 
   6   4   7        0.33        2.68      2.22 o 
   7   4   7       94.89       83.43      4.52 o 
   8   4   7       10.10        4.00      3.21 o 
   9   4   7       26.14       30.92      4.34 o 
  10   4   7      773.68      810.55     14.27 o 
  11   4   7        2.77        4.66      5.24 o 
  12   4   7        0.79        3.11      6.42 o 
  13   4   7        2.21        9.67      6.95 o 
   1   5   7     2614.91     2616.44     21.65 o 
   2   5   7     5358.97     5433.97     36.78 o 
   3   5   7        1.19       32.77      3.61 o 
   4   5   7       60.50       75.98      2.87 o 
   5   5   7       19.17       13.24      2.15 o 
   6   5   7       53.65       65.72      4.69 o 
   7   5   7      127.10      135.10      8.82 o 
   8   5   7       53.93       35.00      4.09 o 
   9   5   7       73.78       47.97      5.67 o 
  10   5   7      533.55      548.98     14.83 o 
  11   5   7       12.94        9.06      5.61 o 
  12   5   7       73.40       75.49      8.12 o 
  13   5   7        0.91        2.43      6.71 o 
   0   6   7     5147.75     5048.92     49.93 o 
   1   6   7       37.52       25.50      2.27 o 
   2   6   7        3.09        2.61      2.11 o 
   3   6   7        5.97       22.80      3.12 o 
   4   6   7      715.56      797.56      9.34 o 
   5   6   7      169.92      196.73      6.06 o 
   6   6   7      132.38      174.34      6.03 o 
   7   6   7       31.61       31.97      3.70 o 
   8   6   7      100.69       99.96      6.09 o 
   9   6   7        8.30        8.32      4.15 o 
  10   6   7       54.79       40.73      6.50 o 
  11   6   7        0.56        9.07      5.64 o 
  12   6   7        3.41       14.63      6.25 o 
  13   6   7        1.91        4.71      7.22 o 
   1   7   7        4.12       -0.62      2.13 o 
   2   7   7      136.32      120.46      4.32 o 
   3   7   7       19.54       49.71      3.14 o 
   4   7   7      830.73      846.63      9.47 o 
   5   7   7      464.86      456.79      9.80 o 
   6   7   7      219.09      186.80      8.11 o 
   7   7   7        4.57       -0.64      3.54 o 
   8   7   7        0.04       -2.43      3.72 o 
   9   7   7       96.82      106.92      7.64 o 
  10   7   7      452.80      478.86     14.47 o 
  11   7   7       10.19       17.59      5.99 o 
  12   7   7       61.39       67.24      8.43 o 
   0   8   7     2795.06     3048.13     30.19 o 
   1   8   7      653.75      624.81      9.57 o 
   2   8   7     1041.62     1063.25     17.60 o 
   3   8   7        0.87        3.40      2.23 o 
   4   8   7       50.31       91.70      5.11 o 
   5   8   7      149.93      188.84      6.41 o 
   6   8   7        6.09        4.53      3.68 o 
   7   8   7       17.43       13.10      4.39 o 
   8   8   7      748.01      831.48     19.57 o 
   9   8   7       29.73       20.98      5.47 o 
  10   8   7       12.21        9.35      5.24 o 
  11   8   7        1.45       -1.70      5.28 o 
  12   8   7       15.19        5.36      6.50 o 
   1   9   7     1176.92     1176.02     12.89 o 
   2   9   7       75.46       66.99      3.84 o 
   3   9   7     1557.33     1429.18     18.41 o 
   4   9   7      386.02      359.68      8.91 o 
   5   9   7       22.58       16.13      3.75 o 
   6   9   7        6.42        0.73      3.61 o 
   7   9   7        2.68        2.72      4.07 o 
   8   9   7        2.96        4.87      5.30 o 
   9   9   7       16.69       10.87      5.67 o 
  10   9   7       71.95       52.68      7.18 o 
  11   9   7        0.59        7.00      5.66 o 
  12   9   7        9.11        7.77      6.45 o 
   0  10   7      154.37      166.33      6.27 o 
   1  10   7        2.51        2.37      2.23 o 
   2  10   7      164.74      143.88      5.20 o 
   3  10   7       14.92       14.11      3.60 o 
   4  10   7       28.13       20.36      3.98 o 
   5  10   7        0.02        1.28      3.38 o 
   6  10   7      334.68      321.59     10.63 o 
   7  10   7        3.07       -4.78      4.93 o 
   8  10   7      123.54      125.19      9.75 o 
   9  10   7        6.89        6.25      5.87 o 
  10  10   7      188.14      176.97     11.68 o 
  11  10   7       23.49       17.59      6.34 o 
  12  10   7       38.36       46.69      7.81 o 
   1  11   7      226.08      215.55      5.78 o 
   2  11   7      771.00      730.72     13.07 o 
   3  11   7     1730.90     1703.55     23.15 o 
   4  11   7      235.55      239.96      8.51 o 
   5  11   7      162.63      158.18      7.78 o 
   6  11   7      490.68      480.19     18.53 o 
   7  11   7      328.35      377.23     14.17 o 
   8  11   7       68.56       56.35      8.23 o 
   9  11   7      177.79      194.13     11.63 o 
  10  11   7       26.25       30.43      8.04 o 
  11  11   7        0.09       -0.33      5.91 o 
   0  12   7       83.71       86.03      6.52 o 
   1  12   7        1.08        2.81      2.54 o 
   2  12   7        4.40        1.91      3.01 o 
   3  12   7       59.17       40.78      4.38 o 
   4  12   7      176.94      172.33      9.97 o 
   5  12   7       25.27       19.16      4.65 o 
   6  12   7      106.25      146.44      9.66 o 
   7  12   7        4.30       10.69      6.03 o 
   8  12   7      261.97      276.42     13.17 o 
   9  12   7       40.47       36.43      7.67 o 
  10  12   7       51.40       30.53     11.40 o 
  11  12   7        1.77       -3.56      7.50 o 
   1  13   7      466.52      487.95     11.72 o 
   2  13   7      127.34      129.65      6.57 o 
   3  13   7      302.28      322.32      9.47 o 
   4  13   7      129.53      130.67      6.35 o 
   5  13   7      485.62      471.78     12.31 o 
   6  13   7      449.21      429.12     14.93 o 
   7  13   7      509.38      494.13     16.44 o 
   8  13   7      219.02      213.79     16.88 o 
   9  13   7       54.93       51.39      8.36 o 
  10  13   7       27.61       21.41      7.85 o 
  11  13   7        6.32       14.00      8.06 o 
   0  14   7     1951.22     1962.31     30.25 o 
   1  14   7        5.85        4.57      3.71 o 
   2  14   7     1446.80     1458.52     19.37 o 
   3  14   7      984.44     1011.24     15.52 o 
   4  14   7        2.53        7.77      4.47 o 
   5  14   7      263.42      272.12     11.43 o 
   6  14   7       34.29       31.67      6.19 o 
   7  14   7       82.63      102.13      8.47 o 
   8  14   7      127.87      148.72     11.20 o 
   9  14   7        7.82       10.14      6.95 o 
  10  14   7        8.26        8.56      6.99 o 
   1  15   7      896.01      871.32     14.64 o 
   2  15   7        7.18        4.03      4.40 o 
   3  15   7       75.01       54.36      6.01 o 
   4  15   7       83.72       58.78      8.54 o 
   5  15   7       68.32       74.62      6.77 o 
   6  15   7       54.07       48.66      6.91 o 
   7  15   7       89.22       98.26      8.56 o 
   8  15   7      153.15      139.44      9.96 o 
   9  15   7        7.48        9.89      6.29 o 
   0  16   7     1578.39     1726.80     34.16 o 
   1  16   7        1.73        0.02      4.71 o 
   2  16   7      657.77      679.96     16.60 o 
   3  16   7      120.74      107.83     10.04 o 
   4  16   7      180.72      219.04      9.43 o 
   5  16   7       90.66       74.97     10.25 o 
   6  16   7       31.61       26.02      7.31 o 
   7  16   7       12.19        9.83      5.98 o 
   8  16   7       19.22       32.24      7.24 o 
   9  16   7        5.66        4.31      6.63 o 
   1  17   7      105.42       90.22      8.35 o 
   2  17   7      205.76      195.10      9.54 o 
   3  17   7      234.69      254.60     18.41 o 
   4  17   7        5.55        0.14      5.40 o 
   5  17   7       15.75       21.55      5.81 o 
   6  17   7       65.93       74.12      8.18 o 
   7  17   7        8.00       -0.66      5.85 o 
   8  17   7       27.39       21.55      7.11 o 
   0  18   7       28.28       27.77      8.22 o 
   1  18   7        2.51       -4.39      4.75 o 
   2  18   7      107.71      107.73      9.16 o 
   3  18   7       13.75       23.26      6.47 o 
   4  18   7       51.89       74.22      8.09 o 
   5  18   7        3.90        2.38      6.01 o 
   6  18   7       32.77       52.00      7.83 o 
   7  18   7        1.88       -0.81      6.19 o 
   1  19   7       57.81       55.23      8.36 o 
   2  19   7       18.58       11.95      6.64 o 
   3  19   7       45.69       52.40      9.03 o 
   4  19   7        0.00       -1.79      6.12 o 
   5  19   7       12.43       20.51      6.96 o 
   6  19   7       35.48       41.63      9.71 o 
   0  20   7      211.23      233.85     20.81 o 
   1  20   7        3.06        1.35      6.29 o 
   2  20   7        4.72       10.00      9.64 o 
   3  20   7        0.36        4.48      7.04 o 
   4  20   7        8.72       13.76      6.65 o 
   5  20   7        7.20        7.24      6.90 o 
   1  21   7        8.82        8.93      6.98 o 
   2  21   7        1.16       -4.53      7.29 o 
   3  21   7       15.85       13.61      7.95 o 
   4  21   7       20.81       14.33      8.08 o 
   0   0   8     4344.22     4034.96     57.65 o 
   1   0   8       19.45       60.50      3.37 o 
   2   0   8      138.40      158.18      6.96 o 
   3   0   8       17.50       10.68      2.45 o 
   4   0   8     1298.10     1095.62     16.23 o 
   5   0   8        6.42        7.71      3.06 o 
   6   0   8      598.61      547.01     11.92 o 
   7   0   8      210.88      249.68      8.88 o 
   8   0   8      653.65      713.42     15.26 o 
   9   0   8       88.52      159.99      8.45 o 
  10   0   8       34.88       26.82      7.09 o 
  11   0   8      183.80      178.35     18.42 o 
  12   0   8       66.04       94.20     13.43 o 
  13   0   8       46.41       40.08      9.04 o 
   1   1   8     2798.12     2641.58     18.58 o 
   2   1   8       14.78       33.19      2.06 o 
   3   1   8      250.42      222.55      4.43 o 
   4   1   8       16.68       35.31      2.58 o 
   5   1   8       37.01       46.44      3.63 o 
   6   1   8        5.50       -0.13      2.13 o 
   7   1   8      107.45       80.62      4.10 o 
   8   1   8       87.94      114.49      4.92 o 
   9   1   8       53.82       71.13      5.06 o 
  10   1   8        7.17        4.58      4.68 o 
  11   1   8      152.80      171.35      9.36 o 
  12   1   8        5.29        6.88      5.47 o 
  13   1   8        1.67       10.88      9.24 o 
   0   2   8     7195.64     7520.20     66.99 o 
   1   2   8      408.78      363.40      5.23 o 
   2   2   8     1046.47      963.53      9.23 o 
   3   2   8     2256.21     2106.48     18.83 o 
   4   2   8       56.84       70.72      2.96 o 
   5   2   8      573.05      469.45      7.39 o 
   6   2   8       97.27       94.88      3.96 o 
   7   2   8      303.15      231.80      7.23 o 
   8   2   8       15.19       21.34      3.47 o 
   9   2   8       74.08       51.88      5.26 o 
  10   2   8      240.92      257.04      9.62 o 
  11   2   8       88.83       82.63      6.93 o 
  12   2   8        4.81        4.57      6.02 o 
  13   2   8       20.00       27.41     10.47 o 
   1   3   8     3018.16     2969.78     40.64 o 
   2   3   8      361.78      356.33      5.98 o 
   3   3   8     1519.42     1670.72     15.03 o 
   4   3   8        0.25        2.37      1.74 o 
   5   3   8     1558.51     1599.86     15.14 o 
   6   3   8      381.05      433.96      7.45 o 
   7   3   8      685.49      699.26     11.00 o 
   8   3   8        3.52        0.73      3.37 o 
   9   3   8      243.53      236.47      9.27 o 
  10   3   8       80.86       93.99      6.18 o 
  11   3   8      258.92      254.15     11.15 o 
  12   3   8       33.88       24.64      7.47 o 
  13   3   8        0.12        2.93      7.87 o 
   0   4   8       67.35       49.68      4.12 o 
   1   4   8      392.59      412.36      6.38 o 
   2   4   8      114.42      191.22      7.01 o 
   3   4   8        9.97        6.16      2.20 o 
   4   4   8       47.19       68.03      3.34 o 
   5   4   8      642.43      693.65      8.87 o 
   6   4   8       76.05       88.70      4.27 o 
   7   4   8      281.64      311.94      7.82 o 
   8   4   8       82.21       77.63      5.85 o 
   9   4   8      249.13      289.59     11.91 o 
  10   4   8        6.04       15.10      4.70 o 
  11   4   8      135.73      159.67      9.52 o 
  12   4   8        4.53       14.55      7.32 o 
  13   4   8        1.48        3.63      6.87 o 
   1   5   8     5908.92     6215.30     41.45 o 
   2   5   8      295.46      426.88      6.76 o 
   3   5   8     2172.95     2124.13     18.22 o 
   4   5   8      643.79      648.68      8.04 o 
   5   5   8     2489.90     2503.23     20.77 o 
   6   5   8      785.69      807.18     11.74 o 
   7   5   8      262.92      292.09      8.63 o 
   8   5   8       56.56       48.46      4.98 o 
   9   5   8       32.25       28.98      4.49 o 
  10   5   8        8.06        8.67      5.35 o 
  11   5   8      136.44      155.51      9.65 o 
  12   5   8        0.15        4.30      5.89 o 
  13   5   8        0.58        7.48      7.23 o 
   0   6   8      919.57      919.88     22.19 o 
   1   6   8     5081.18     5246.87     34.51 o 
   2   6   8        2.99        2.45      1.99 o 
   3   6   8       54.08       43.34      2.89 o 
   4   6   8       49.37       61.15      4.73 o 
   5   6   8       64.09       54.30      4.38 o 
   6   6   8      139.78      143.69      6.29 o 
   7   6   8       97.08       96.66      5.75 o 
   8   6   8      191.18      189.94      7.80 o 
   9   6   8       16.01       17.67      4.54 o 
  10   6   8      136.36      163.50     12.45 o 
  11   6   8      127.53      114.05      8.82 o 
  12   6   8       69.02       70.86      8.34 o 
   1   7   8     2488.98     2452.75     19.26 o 
   2   7   8       42.69       46.46      3.13 o 
   3   7   8        2.74        0.51      1.98 o 
   4   7   8     3009.52     2895.59     24.39 o 
   5   7   8      718.01      711.93     12.05 o 
   6   7   8       79.40       64.52      4.90 o 
   7   7   8        2.37       -3.25      3.29 o 
   8   7   8      536.51      519.30     12.01 o 
   9   7   8       39.16       45.89      6.36 o 
  10   7   8       35.70       42.30      7.44 o 
  11   7   8       99.67      115.92      9.20 o 
  12   7   8       54.73       57.37      7.92 o 
   0   8   8       35.32       61.04      3.99 o 
   1   8   8      246.63      215.23      5.67 o 
   2   8   8      599.64      674.81     10.04 o 
   3   8   8      135.95      130.27      6.80 o 
   4   8   8       12.74        7.18      3.18 o 
   5   8   8       41.64       37.26      4.40 o 
   6   8   8      104.29      109.89      8.22 o 
   7   8   8       29.49       35.38      4.61 o 
   8   8   8      161.77      184.13      9.72 o 
   9   8   8       18.89       23.04      5.70 o 
  10   8   8       30.45       17.22      5.76 o 
  11   8   8       30.22       31.74      6.79 o 
  12   8   8       62.06       59.24      8.50 o 
   1   9   8        6.56        8.24      2.64 o 
   2   9   8      746.33      721.09     10.66 o 
   3   9   8      803.57      752.99     10.91 o 
   4   9   8      879.52     1049.39     15.78 o 
   5   9   8      216.37      188.34      7.40 o 
   6   9   8        6.96        5.57      4.09 o 
   7   9   8      145.67      155.96      8.14 o 
   8   9   8        9.69        0.14      4.67 o 
   9   9   8       29.93       31.01      6.61 o 
  10   9   8        0.00       -2.65      5.04 o 
  11   9   8        0.75       -0.83      5.45 o 
  12   9   8       18.61       30.52      7.35 o 
   0  10   8      298.11      319.33     14.16 o 
   1  10   8       10.47       13.81      2.88 o 
   2  10   8        2.63        3.07      2.58 o 
   3  10   8      585.82      519.78     10.99 o 
   4  10   8      308.12      272.91      8.69 o 
   5  10   8       29.24       47.03      4.89 o 
   6  10   8     1105.05     1037.20     23.15 o 
   7  10   8       25.20       27.81      6.36 o 
   8  10   8      376.98      418.06     18.72 o 
   9  10   8        1.61       -2.86      4.80 o 
  10  10   8       37.90       60.90      7.51 o 
  11  10   8        1.88        1.19      5.99 o 
   1  11   8      801.62      791.80     11.20 o 
   2  11   8     1870.63     1845.96     26.58 o 
   3  11   8      178.23      221.42      9.93 o 
   4  11   8        0.06       -1.45      3.57 o 
   5  11   8      106.75       92.63      7.57 o 
   6  11   8       27.35       28.57      5.43 o 
   7  11   8       68.73       58.31      7.84 o 
   8  11   8        0.15        4.72      6.01 o 
   9  11   8        9.66        8.12      7.26 o 
  10  11   8        8.82        5.06      5.46 o 
  11  11   8        1.87        0.42      6.21 o 
   0  12   8       77.57       50.89     10.24 o 
   1  12   8       86.56       82.04      4.70 o 
   2  12   8      397.50      444.16      9.65 o 
   3  12   8      298.14      265.47      8.05 o 
   4  12   8      635.04      622.23     13.00 o 
   5  12   8        0.87       -1.43      3.97 o 
   6  12   8      886.67      930.18     24.98 o 
   7  12   8       66.25       33.43     10.74 o 
   8  12   8      294.55      263.60     13.02 o 
   9  12   8        1.68       -0.73      8.40 o 
  10  12   8        0.09       -7.57      8.48 o 
  11  12   8        2.27       -7.78      5.48 o 
   1  13   8       32.97       46.62      4.89 o 
   2  13   8        1.04       -0.83      3.78 o 
   3  13   8      156.93      154.50      6.81 o 
   4  13   8        0.00        0.02      3.78 o 
   5  13   8      111.12      126.51      9.79 o 
   6  13   8       72.27       69.39      8.53 o 
   7  13   8      110.15      121.78      9.85 o 
   8  13   8      120.61      125.21     10.44 o 
   9  13   8       50.82       60.21      9.02 o 
  10  13   8        5.08       -4.81      6.42 o 
   0  14   8     1713.52     1652.06     32.41 o 
   1  14   8        8.98        8.41      4.20 o 
   2  14   8      596.85      621.27     12.55 o 
   3  14   8       27.84       16.70      6.57 o 
   4  14   8     2076.92     2082.36     24.40 o 
   5  14   8        0.06        2.47      4.60 o 
   6  14   8      234.86      227.13     11.02 o 
   7  14   8      109.02      131.08     10.43 o 
   8  14   8        7.64       14.16      6.87 o 
   9  14   8       68.18       45.59      8.72 o 
  10  14   8       30.67       29.16      8.69 o 
   1  15   8      136.14      144.70      9.34 o 
   2  15   8       45.93       62.14      5.82 o 
   3  15   8        1.81        2.69      4.48 o 
   4  15   8       16.25       17.50      5.15 o 
   5  15   8        1.24       -2.05      4.63 o 
   6  15   8       33.06       27.45      6.42 o 
   7  15   8       24.39       25.48      7.54 o 
   8  15   8        4.93        4.75      5.92 o 
   9  15   8        3.01        0.97      6.14 o 
   0  16   8       37.62       49.49     10.22 o 
   1  16   8      112.40      100.22      7.59 o 
   2  16   8       35.53       23.15      4.86 o 
   3  16   8       26.74       29.00      6.31 o 
   4  16   8      422.76      462.24     17.37 o 
   5  16   8        1.61       -2.84      4.61 o 
   6  16   8       44.31       34.22      6.85 o 
   7  16   8       12.46       21.64      6.67 o 
   8  16   8       10.44        7.27      6.41 o 
   9  16   8       45.13       21.45      7.12 o 
   1  17   8        0.53       -5.39      4.79 o 
   2  17   8      143.93      160.33      7.82 o 
   3  17   8       44.54       48.89      7.10 o 
   4  17   8       45.31       48.20      7.43 o 
   5  17   8       11.08       12.89      6.68 o 
   6  17   8       10.90        3.21      5.80 o 
   7  17   8       33.66       26.15      6.97 o 
   8  17   8        0.08        1.68      6.52 o 
   0  18   8      559.53      459.81     67.56 o 
   1  18   8       66.37       90.80      7.57 o 
   2  18   8        2.17        4.74      5.94 o 
   3  18   8       48.79       39.30      6.95 o 
   4  18   8       57.59       58.47      7.76 o 
   5  18   8        5.76        3.16      6.02 o 
   6  18   8       39.88       39.07      8.53 o 
   7  18   8       16.93       15.09      7.00 o 
   1  19   8        0.88       -8.71      5.80 o 
   2  19   8       16.86       23.62      7.72 o 
   3  19   8        9.65       18.92      7.75 o 
   4  19   8       28.43       37.56      9.60 o 
   5  19   8        1.39       -3.73      7.76 o 
   6  19   8       31.91       36.51      8.89 o 
   0  20   8       45.30       27.38     15.95 o 
   1  20   8       38.69       27.65      7.86 o 
   2  20   8       15.03       12.41      7.74 o 
   3  20   8        2.12       -0.33      7.17 o 
   4  20   8        7.33       -0.98      7.31 o 
   5  20   8       20.02       23.25      7.58 o 
   1  21   8       33.81       32.47      8.08 o 
   2  21   8        0.03       -5.03      6.99 o 
   3  21   8        4.86        3.84      7.69 o 
   1   1   9      492.77      459.78      6.21 o 
   2   1   9      768.91      828.27      8.25 o 
   3   1   9      731.69      776.01      8.54 o 
   4   1   9     2956.29     3117.66     33.91 o 
   5   1   9      396.20      336.95      6.45 o 
   6   1   9      369.82      366.68      7.06 o 
   7   1   9       73.60       65.08      3.93 o 
   8   1   9        0.04        0.05      3.00 o 
   9   1   9      103.63       93.17      6.87 o 
  10   1   9       51.15       30.77      6.12 o 
  11   1   9        5.99       10.79      6.10 o 
  12   1   9        1.51       11.27      6.65 o 
  13   1   9       45.34       40.11     11.49 o 
   0   2   9    25767.42    26663.45    220.83 o 
   1   2   9       19.34       22.89      2.12 o 
   2   2   9      678.93      795.83      9.66 o 
   3   2   9      280.28      241.11      4.82 o 
   4   2   9      231.80      235.04      5.62 o 
   5   2   9     1106.43     1085.19     14.00 o 
   6   2   9      397.40      400.08      7.36 o 
   7   2   9      130.53      140.48      5.59 o 
   8   2   9      474.63      471.35     12.67 o 
   9   2   9       48.07       54.56      5.38 o 
  10   2   9        0.00       -0.04      4.82 o 
  11   2   9        2.08       -1.81      4.97 o 
  12   2   9        0.81        1.56      7.35 o 
  13   2   9        9.34        9.84     10.01 o 
   1   3   9      353.90      423.07      6.62 o 
   2   3   9       26.58       11.38      2.18 o 
   3   3   9      468.32      431.12      6.99 o 
   4   3   9        9.10       12.62      2.11 o 
   5   3   9       66.33       65.42      3.36 o 
   6   3   9       93.41       87.59      4.39 o 
   7   3   9       14.07       21.72      3.92 o 
   8   3   9      875.25      857.03     23.41 o 
   9   3   9       24.76       19.98      4.49 o 
  10   3   9      148.55      142.46      7.73 o 
  11   3   9        3.50        6.53      5.29 o 
  12   3   9       10.42       20.67      8.44 o 
  13   3   9       47.53       56.88     11.13 o 
   0   4   9     8887.50     9358.18     78.59 o 
   1   4   9     1265.51     1384.63     17.07 o 
   2   4   9      529.79      439.34      6.97 o 
   3   4   9      648.91      613.43      8.53 o 
   4   4   9      861.58      882.17     11.50 o 
   5   4   9      121.46      146.48      5.13 o 
   6   4   9       65.69       85.42      4.48 o 
   7   4   9      258.38      311.96      8.79 o 
   8   4   9      144.56      137.71      6.88 o 
   9   4   9       45.99       72.29      5.86 o 
  10   4   9      208.12      205.94      9.69 o 
  11   4   9        1.80        8.72      5.35 o 
  12   4   9        0.17       -5.52      6.53 o 
  13   4   9        0.75        8.91      8.28 o 
   1   5   9       15.92       44.80      4.06 o 
   2   5   9     2140.25     2177.38     18.63 o 
   3   5   9      720.90      651.88     12.31 o 
   4   5   9      516.74      526.86      8.22 o 
   5   5   9        1.25        0.09      2.26 o 
   6   5   9       29.31       19.06      3.66 o 
   7   5   9      214.14      232.31      9.93 o 
   8   5   9       14.31        6.16      3.87 o 
   9   5   9       13.74        7.24      4.91 o 
  10   5   9      357.67      360.70     15.56 o 
  11   5   9       12.05        7.84      5.71 o 
  12   5   9      188.62      198.24     16.83 o 
   0   6   9      470.21      555.42     12.08 o 
   1   6   9      662.08      606.33      8.31 o 
   2   6   9      619.20      653.24      8.86 o 
   3   6   9       54.55       61.36      4.19 o 
   4   6   9      171.72      186.47      5.21 o 
   5   6   9       34.72       40.28      3.91 o 
   6   6   9       85.90       95.29      7.35 o 
   7   6   9        0.12       -1.47      3.38 o 
   8   6   9       38.93       51.70      5.38 o 
   9   6   9        0.14       -4.52      3.67 o 
  10   6   9      144.73      161.17      9.54 o 
  11   6   9       13.89        9.08      5.71 o 
  12   6   9       64.25       70.90     12.09 o 
   1   7   9      409.58      374.42      6.42 o 
   2   7   9       18.96       21.83      2.64 o 
   3   7   9      515.54      572.71      8.59 o 
   4   7   9      141.00      127.81      4.60 o 
   5   7   9       11.51        4.23      3.07 o 
   6   7   9       75.11      103.52      7.66 o 
   7   7   9        6.07       -0.35      3.47 o 
   8   7   9      517.64      589.17     12.71 o 
   9   7   9       73.37       65.94      7.01 o 
  10   7   9      472.79      492.09     14.95 o 
  11   7   9       14.62       15.58      6.06 o 
  12   7   9      209.55      245.17     15.21 o 
   0   8   9      107.27      104.32     17.02 o 
   1   8   9      122.31      135.22      4.31 o 
   2   8   9       16.33       41.03      3.12 o 
   3   8   9      529.83      506.58      8.24 o 
   4   8   9       84.94       79.80      4.72 o 
   5   8   9      796.69      693.66     11.83 o 
   6   8   9       79.32       68.03      5.30 o 
   7   8   9       30.91       31.54      4.48 o 
   8   8   9        0.00        1.38      3.99 o 
   9   8   9        0.10       -1.11      4.85 o 
  10   8   9       67.31       86.64      8.06 o 
  11   8   9        0.00        0.05      6.37 o 
  12   8   9      147.44      159.54     10.71 o 
   1   9   9      184.78      178.53      6.00 o 
   2   9   9        4.17       -1.20      3.23 o 
   3   9   9       79.99       97.56      6.58 o 
   4   9   9       24.97       10.70      3.77 o 
   5   9   9       59.19       49.39      5.03 o 
   6   9   9      114.17      142.35      6.41 o 
   7   9   9      266.28      257.97     13.04 o 
   8   9   9      767.86      711.73     16.65 o 
   9   9   9       64.16       69.24     11.97 o 
  10   9   9      104.11       88.06      8.23 o 
  11   9   9        0.29       -3.23      5.77 o 
  12   9   9       18.89       17.50      7.09 o 
   0  10   9      799.63      740.49     21.44 o 
   1  10   9      352.64      351.98      7.02 o 
   2  10   9       55.09       34.45      3.83 o 
   3  10   9        8.15        6.09      3.77 o 
   4  10   9        9.35       11.69      3.98 o 
   5  10   9        0.15       -3.18      4.16 o 
   6  10   9       27.19       36.31      5.60 o 
   7  10   9        7.10       11.22      4.54 o 
   8  10   9       45.12       33.99      6.22 o 
   9  10   9       19.83       18.68      5.91 o 
  10  10   9       28.83       41.35      6.73 o 
  11  10   9        9.32        7.27      6.35 o 
   1  11   9      377.32      350.96      7.89 o 
   2  11   9       21.33       12.36      4.54 o 
   3  11   9       84.16      113.44      6.38 o 
   4  11   9       70.66       80.63      8.22 o 
   5  11   9      190.60      181.98      8.01 o 
   6  11   9     1016.28     1041.91     19.28 o 
   7  11   9      238.46      206.47     11.33 o 
   8  11   9       65.86       73.05      7.42 o 
   9  11   9       74.33       86.39      8.04 o 
  10  11   9        8.11        6.43      5.64 o 
  11  11   9        2.88        2.88      6.22 o 
   0  12   9       44.61       31.23      6.59 o 
   1  12   9      478.99      424.41     11.04 o 
   2  12   9      559.48      631.04     13.33 o 
   3  12   9       55.61       61.26      5.56 o 
   4  12   9      128.14      149.64      7.65 o 
   5  12   9       18.65        7.11      4.51 o 
   6  12   9       19.48       28.65      6.22 o 
   7  12   9       23.58       25.82      8.72 o 
   8  12   9      109.09      135.83     10.54 o 
   9  12   9       45.75       29.69      6.71 o 
  10  12   9       10.35        7.39      6.07 o 
   1  13   9      146.50      174.09      8.00 o 
   2  13   9      361.63      385.36     11.84 o 
   3  13   9     1460.57     1358.04     19.39 o 
   4  13   9       82.64       73.33      5.76 o 
   5  13   9       20.14       13.50      4.83 o 
   6  13   9      152.10      145.91      9.22 o 
   7  13   9       46.31       46.63      9.58 o 
   8  13   9        5.36        9.09      6.58 o 
   9  13   9        6.54        9.61      6.71 o 
  10  13   9        7.43        7.65      6.38 o 
   0  14   9      256.39      242.03     30.37 o 
   1  14   9      201.60      208.51     11.85 o 
   2  14   9      565.16      551.84     12.81 o 
   3  14   9       34.14       27.53      5.24 o 
   4  14   9      116.00      115.52      6.66 o 
   5  14   9       62.20       69.37      8.90 o 
   6  14   9       12.45       13.18      5.94 o 
   7  14   9       10.67        6.13      6.58 o 
   8  14   9      190.61      207.29     12.92 o 
   9  14   9       30.73       28.83      8.10 o 
   1  15   9       25.87       16.29      4.82 o 
   2  15   9        2.96       -4.81      4.41 o 
   3  15   9      235.68      237.07     14.48 o 
   4  15   9       54.24       32.03      6.41 o 
   5  15   9       26.78       20.48      5.53 o 
   6  15   9       11.37       15.33      6.28 o 
   7  15   9       44.11       55.81      7.60 o 
   8  15   9        4.79        5.96      7.01 o 
   9  15   9        1.79        4.16      7.27 o 
   0  16   9       56.31       45.55      9.25 o 
   1  16   9       11.62        7.21      4.98 o 
   2  16   9       96.79       96.20      7.10 o 
   3  16   9      245.23      268.61     10.02 o 
   4  16   9       11.86        5.95      5.61 o 
   5  16   9       36.07       45.98      7.31 o 
   6  16   9        0.79       -2.42      5.18 o 
   7  16   9        0.06       -1.27      5.67 o 
   8  16   9        2.47       12.36      6.59 o 
   1  17   9       13.39        6.19      5.31 o 
   2  17   9        9.37        2.55      5.60 o 
   3  17   9       38.54       31.95      6.77 o 
   4  17   9       34.63       19.98      6.32 o 
   5  17   9       53.41       43.12      7.60 o 
   6  17   9        1.76       -3.91      6.66 o 
   7  17   9       14.09        5.26      6.33 o 
   0  18   9        1.37       -4.60      7.44 o 
   1  18   9       34.31       42.51      6.63 o 
   2  18   9       58.81       79.55      9.63 o 
   3  18   9       83.58       92.36      8.58 o 
   4  18   9        2.05        1.18      5.87 o 
   5  18   9        1.89       -4.33      6.05 o 
   6  18   9       12.52        3.72      7.21 o 
   7  18   9        8.26       -4.16      7.15 o 
   1  19   9       94.56      114.32      9.86 o 
   2  19   9       55.60       70.70      9.76 o 
   3  19   9       43.00       38.46      8.91 o 
   4  19   9        0.06        2.11      6.90 o 
   5  19   9        8.41        9.56      6.73 o 
   0  20   9      103.63      111.91     12.72 o 
   1  20   9        1.40       -1.14      7.14 o 
   2  20   9       51.70       49.79      9.07 o 
   3  20   9        6.30        4.86      7.66 o 
   4  20   9        9.18        1.89      9.94 o 
   1  21   9       10.61       13.49      7.60 o 
   2  21   9        8.41       -1.73      7.43 o 
   0   0  10       87.83       79.62      6.57 o 
   1   0  10      983.55      932.55     14.27 o 
   2   0  10      491.37      618.59     10.33 o 
   3   0  10       11.06        9.74      2.77 o 
   4   0  10       32.40       29.89      7.32 o 
   5   0  10       54.49       42.08      4.45 o 
   6   0  10       13.17       14.11      3.92 o 
   7   0  10       33.61       15.29      4.83 o 
   8   0  10       54.14       66.47      6.22 o 
   9   0  10      152.92      161.19     13.37 o 
  10   0  10       94.78       77.99     11.80 o 
  11   0  10       29.48       32.38     10.56 o 
  12   0  10       43.17       62.17     21.80 o 
   1   1  10     4696.31     4366.04     30.63 o 
   2   1  10      386.16      358.05      5.90 o 
   3   1  10       16.88       34.70      2.45 o 
   4   1  10        6.57       18.31      2.39 o 
   5   1  10       15.55       28.19      3.17 o 
   6   1  10       74.23       97.01      4.74 o 
   7   1  10       47.71       57.38      4.33 o 
   8   1  10       28.18       22.24      4.23 o 
   9   1  10        2.99       -0.10      3.71 o 
  10   1  10      131.54      117.55      9.13 o 
  11   1  10        7.95        0.61      5.60 o 
  12   1  10        0.15        2.77      6.32 o 
   0   2  10      691.11      870.55     13.61 o 
   1   2  10       28.84       23.74      2.28 o 
   2   2  10      153.67      173.18      4.39 o 
   3   2  10      162.11      154.17      4.44 o 
   4   2  10       21.09       23.43      2.53 o 
   5   2  10       23.59       23.06      2.72 o 
   6   2  10       43.16       47.96      3.95 o 
   7   2  10      138.72      170.11      6.16 o 
   8   2  10        3.56        5.68      4.34 o 
   9   2  10       65.54       51.57      5.44 o 
  10   2  10        2.12        1.88      4.55 o 
  11   2  10        0.90        0.21      5.68 o 
  12   2  10       19.08        8.45      6.81 o 
   1   3  10     2201.38     2471.27     18.63 o 
   2   3  10      401.91      440.60      7.22 o 
   3   3  10      105.20       69.75      3.50 o 
   4   3  10       59.10       59.84      3.17 o 
   5   3  10       30.60       30.08      4.06 o 
   6   3  10      244.43      247.89      6.85 o 
   7   3  10      141.07      154.11     11.95 o 
   8   3  10       68.11       66.93      5.50 o 
   9   3  10        0.83       -3.01      3.81 o 
  10   3  10       74.49       61.56      6.21 o 
  11   3  10       35.33       24.99      7.24 o 
  12   3  10       49.18       25.24     12.56 o 
   0   4  10       12.09       36.72      3.65 o 
   1   4  10       62.36       74.25      3.94 o 
   2   4  10       13.32        3.44      2.12 o 
   3   4  10      271.84      325.07      6.46 o 
   4   4  10        8.39       21.35      2.80 o 
   5   4  10      483.14      462.00      8.53 o 
   6   4  10       61.68       66.45      4.96 o 
   7   4  10      144.40      135.89      7.40 o 
   8   4  10        5.11        7.33      3.99 o 
   9   4  10       25.77       36.19      5.21 o 
  10   4  10       94.89       86.56     10.66 o 
  11   4  10      105.18       99.63      9.80 o 
  12   4  10       11.15       25.50     11.15 o 
   1   5  10      248.35      227.34      6.68 o 
   2   5  10        1.98       -0.32      1.98 o 
   3   5  10      113.41      133.45      5.01 o 
   4   5  10      190.27      237.96      5.94 o 
   5   5  10        4.22        3.43      2.76 o 
   6   5  10     1469.66     1390.84     19.70 o 
   7   5  10        3.35       -0.41      3.48 o 
   8   5  10      142.11      178.96     10.31 o 
   9   5  10      104.03      106.61     11.23 o 
  10   5  10       12.11       22.99      5.29 o 
  11   5  10        0.28       -0.49      5.14 o 
  12   5  10      122.39      118.38     11.04 o 
   0   6  10      644.78      835.52     15.54 o 
   1   6  10       23.84       29.32      2.73 o 
   2   6  10       26.29       27.85      2.79 o 
   3   6  10        1.34        3.67      2.29 o 
   4   6  10       71.84       66.19      5.75 o 
   5   6  10      155.98      142.76      5.87 o 
   6   6  10      577.48      536.66     11.44 o 
   7   6  10        0.01       -1.90      3.55 o 
   8   6  10        2.00       -2.30      3.91 o 
   9   6  10       93.67       96.56      6.83 o 
  10   6  10      252.74      257.75     11.47 o 
  11   6  10       77.38       56.87      7.75 o 
  12   6  10       10.45       13.26      6.37 o 
   1   7  10      148.48      148.83      5.35 o 
   2   7  10      123.07      112.72      5.21 o 
   3   7  10       81.45       83.02      4.27 o 
   4   7  10       26.77       14.36      3.24 o 
   5   7  10       25.86       37.33      4.06 o 
   6   7  10       86.47      116.47      8.11 o 
   7   7  10      152.48      132.37      6.92 o 
   8   7  10        6.29       -5.74      3.83 o 
   9   7  10       54.35       62.20      6.24 o 
  10   7  10        2.03        1.59      5.39 o 
  11   7  10       66.33       57.80      7.58 o 
  12   7  10       16.59       21.18      7.15 o 
   0   8  10       11.82        9.69      3.94 o 
   1   8  10       20.34       16.41      3.04 o 
   2   8  10     4243.44     4113.23     31.51 o 
   3   8  10      110.67       90.28      4.24 o 
   4   8  10      319.16      312.16      8.02 o 
   5   8  10       39.41       43.78      4.34 o 
   6   8  10       60.67       62.14      5.36 o 
   7   8  10       79.34       69.95      5.84 o 
   8   8  10       27.48       17.16      4.45 o 
   9   8  10       21.48       11.83      5.57 o 
  10   8  10        5.13        1.55      5.49 o 
  11   8  10       43.40       44.37      7.34 o 
  12   8  10        6.06       12.10      6.85 o 
   1   9  10      200.19      163.31      5.65 o 
   2   9  10      211.58      198.86      6.39 o 
   3   9  10       11.56       24.17      3.62 o 
   4   9  10       45.66       59.62      4.58 o 
   5   9  10        9.65       10.37      3.64 o 
   6   9  10       15.58        8.74      4.04 o 
   7   9  10        1.98        1.47      3.67 o 
   8   9  10      189.26      193.13      9.75 o 
   9   9  10       79.32       77.97      7.67 o 
  10   9  10        1.57       -3.06      4.93 o 
  11   9  10       28.24       16.19      6.60 o 
   0  10  10       69.89       72.64      9.60 o 
   1  10  10        0.00       -0.76      2.98 o 
   2  10  10     1721.70     1758.22     19.99 o 
   3  10  10      328.18      342.94     10.67 o 
   4  10  10      818.28      814.02     13.20 o 
   5  10  10       13.66       14.58      3.94 o 
   6  10  10      147.95      121.72      6.52 o 
   7  10  10      129.24      121.12      7.28 o 
   8  10  10      561.87      568.81     15.33 o 
   9  10  10        0.31       -5.81      4.83 o 
  10  10  10       51.22       48.34      7.42 o 
  11  10  10        0.03       -2.74      5.78 o 
   1  11  10     1370.00     1271.70     21.31 o 
   2  11  10       27.43       20.42      5.37 o 
   3  11  10      292.90      273.49      9.27 o 
   4  11  10      689.83      687.78     13.98 o 
   5  11  10      306.67      296.37     10.97 o 
   6  11  10       13.03       32.68      4.88 o 
   7  11  10       24.08       20.95      5.62 o 
   8  11  10       41.23       43.69      6.72 o 
   9  11  10       45.50       36.26      8.73 o 
  10  11  10        2.18       -0.06      5.59 o 
  11  11  10        1.86       -1.13      5.91 o 
   0  12  10      828.05      803.86     36.04 o 
   1  12  10       17.17       10.21      4.07 o 
   2  12  10      181.08      186.85      8.07 o 
   3  12  10      355.60      390.71     10.77 o 
   4  12  10      212.73      199.17      8.46 o 
   5  12  10       23.71       26.40      7.13 o 
   6  12  10      690.33      709.51     19.07 o 
   7  12  10       13.54        8.56      5.30 o 
   8  12  10      241.91      207.60     10.66 o 
   9  12  10        0.11        5.25      5.70 o 
  10  12  10       36.86       36.99      7.65 o 
   1  13  10      515.44      568.53     12.03 o 
   2  13  10     1366.88     1365.87     20.29 o 
   3  13  10      661.31      701.00     14.64 o 
   4  13  10       10.13        8.16      4.72 o 
   5  13  10      141.06      130.68      7.74 o 
   6  13  10       42.05       34.46      6.63 o 
   7  13  10       15.39       12.76      6.55 o 
   8  13  10        0.16        1.76      5.53 o 
   9  13  10       14.45       10.78      6.22 o 
  10  13  10        8.01        2.20      6.06 o 
   0  14  10      137.41      153.04     11.78 o 
   1  14  10       16.80        4.68      4.58 o 
   2  14  10       19.85       24.05      5.04 o 
   3  14  10      278.58      262.98      9.75 o 
   4  14  10      267.84      255.21      9.83 o 
   5  14  10       62.23       47.62      6.18 o 
   6  14  10       44.22       41.51      7.34 o 
   7  14  10       33.45       46.90      8.22 o 
   8  14  10       10.96       16.43      9.25 o 
   9  14  10       28.05       31.93      7.18 o 
   1  15  10      360.85      350.89     15.30 o 
   2  15  10      148.68      143.71      8.53 o 
   3  15  10      167.36      197.71      8.99 o 
   4  15  10       93.61       97.16      7.22 o 
   5  15  10       46.20       63.76      8.56 o 
   6  15  10       75.31       59.72      7.06 o 
   7  15  10       42.31       25.86      7.88 o 
   8  15  10        6.45       15.10     10.19 o 
   9  15  10       62.25       61.52      9.91 o 
   0  16  10       78.05       64.70      9.48 o 
   1  16  10        1.09        6.41      5.31 o 
   2  16  10        0.00        2.64      4.75 o 
   3  16  10       45.28       50.47      6.27 o 
   4  16  10      112.83       95.26      8.58 o 
   5  16  10        0.00        0.74      5.77 o 
   6  16  10       46.29       59.86     10.69 o 
   7  16  10        5.26       -3.08      5.68 o 
   8  16  10        1.96        0.15      6.01 o 
   1  17  10      278.78      271.24     13.83 o 
   2  17  10      277.67      296.73     15.60 o 
   3  17  10        0.00       -1.21      5.51 o 
   4  17  10       40.49       34.01      6.82 o 
   5  17  10       19.15       25.56      6.81 o 
   6  17  10       71.74       41.83      7.95 o 
   7  17  10        5.18        5.70      7.22 o 
   0  18  10       46.68       39.52      9.45 o 
   1  18  10       11.23        8.54      5.65 o 
   2  18  10        2.95        3.55      6.00 o 
   3  18  10       12.16        0.08      7.02 o 
   4  18  10        3.02        9.70      6.37 o 
   5  18  10        2.96        1.76      6.30 o 
   6  18  10        3.79        2.69      6.68 o 
   1  19  10       23.15       15.59      6.13 o 
   2  19  10        2.91       13.64      8.22 o 
   3  19  10       30.84       51.05      9.36 o 
   4  19  10       31.91       49.30      9.59 o 
   5  19  10        0.02       -1.58      6.62 o 
   0  20  10       35.71       53.13     11.27 o 
   1  20  10       13.19       14.74      7.76 o 
   2  20  10       19.27       20.86      8.51 o 
   3  20  10        0.42       -2.12      7.54 o 
   1   1  11       59.31       86.73      4.41 o 
   2   1  11     1495.53     1508.00     13.69 o 
   3   1  11      512.81      529.02      7.14 o 
   4   1  11      329.24      376.15      7.11 o 
   5   1  11      725.23      687.30      9.82 o 
   6   1  11      346.53      370.35      9.06 o 
   7   1  11       66.38       56.50      4.45 o 
   8   1  11      100.52       96.66      8.89 o 
   9   1  11      108.77      118.95      7.57 o 
  10   1  11        3.04        3.60      5.60 o 
  11   1  11       27.13       28.63      7.18 o 
  12   1  11        1.32       -4.52      6.36 o 
   0   2  11     5355.10     5452.79     52.75 o 
   1   2  11      346.33      349.79      6.00 o 
   2   2  11       45.56       35.43      2.69 o 
   3   2  11       84.18       52.37      3.15 o 
   4   2  11        5.84       10.98      2.43 o 
   5   2  11       73.45       59.49      4.00 o 
   6   2  11      337.67      318.35      7.73 o 
   7   2  11        9.51        0.17      3.13 o 
   8   2  11      212.20      222.60      8.33 o 
   9   2  11        1.81        3.89      4.51 o 
  10   2  11        8.16       11.86      9.07 o 
  11   2  11       15.35        4.86      6.16 o 
  12   2  11        9.70        8.24      6.84 o 
   1   3  11      312.20      290.70      5.44 o 
   2   3  11      303.82      312.31      5.64 o 
   3   3  11       14.92       15.07      2.64 o 
   4   3  11       62.62       63.14      3.70 o 
   5   3  11      192.27      189.21      7.85 o 
   6   3  11        3.83        4.81      3.01 o 
   7   3  11      363.52      377.35      9.98 o 
   8   3  11      562.52      602.71     12.82 o 
   9   3  11        1.86        2.64      4.14 o 
  10   3  11       29.93       15.02      6.84 o 
  11   3  11       17.90       32.61      7.62 o 
  12   3  11        0.26       -6.85      7.55 o 
   0   4  11     1448.07     1432.31     33.27 o 
   1   4  11     1097.09     1064.30     11.98 o 
   2   4  11     1660.79     1815.55     17.10 o 
   3   4  11      107.37      114.12      4.65 o 
   4   4  11      252.91      288.42      7.09 o 
   5   4  11      318.64      233.22      6.32 o 
   6   4  11      421.00      454.72     10.48 o 
   7   4  11      182.75      200.27      7.78 o 
   8   4  11       15.74       12.81      4.39 o 
   9   4  11       14.05       -1.79      4.00 o 
  10   4  11       68.84       74.64      6.71 o 
  11   4  11       37.16       41.07      9.42 o 
  12   4  11        4.67       -2.81      7.48 o 
   1   5  11       59.29       76.25      6.43 o 
   2   5  11      150.30      147.07      6.34 o 
   3   5  11      443.40      509.78      8.41 o 
   4   5  11       11.91       22.82      3.10 o 
   5   5  11      389.13      412.81     10.61 o 
   6   5  11        6.85        3.31      3.57 o 
   7   5  11      195.33      196.16     10.92 o 
   8   5  11      253.32      247.23     10.31 o 
   9   5  11        5.64        6.11      4.38 o 
  10   5  11      167.79      186.29     10.58 o 
  11   5  11        0.00       -0.72      5.60 o 
  12   5  11       29.82       26.46     11.95 o 
   0   6  11        7.95        2.99      3.66 o 
   1   6  11      151.18      117.00      5.06 o 
   2   6  11        7.43        1.70      2.36 o 
   3   6  11       25.39       52.66      3.58 o 
   4   6  11      437.56      483.02      8.59 o 
   5   6  11       59.52       76.89      6.07 o 
   6   6  11      865.86      900.09     15.25 o 
   7   6  11      276.54      238.16      8.66 o 
   8   6  11      157.45      185.78      8.22 o 
   9   6  11      116.49      143.37     10.23 o 
  10   6  11        0.87        3.23      5.23 o 
  11   6  11       11.12       14.16      6.33 o 
  12   6  11        9.02       -2.55      6.97 o 
   1   7  11      611.96      657.31     12.34 o 
   2   7  11       44.58       50.52      5.23 o 
   3   7  11      147.07      144.03      6.41 o 
   4   7  11        1.73        8.82      3.93 o 
   5   7  11      417.12      439.36      9.78 o 
   6   7  11       73.55       63.02      5.40 o 
   7   7  11       50.70       63.55      6.17 o 
   8   7  11        5.81        4.94      4.28 o 
   9   7  11        7.67       -2.89      4.40 o 
  10   7  11      184.00      208.39     10.93 o 
  11   7  11        0.84        0.16      5.56 o 
   0   8  11      701.05      660.23     14.86 o 
   1   8  11      276.66      264.98      7.85 o 
   2   8  11        1.01       -2.27      3.29 o 
   3   8  11      768.03      725.93     10.58 o 
   4   8  11       61.93       69.49      4.89 o 
   5   8  11        4.13        4.09      3.50 o 
   6   8  11      244.91      246.19     11.21 o 
   7   8  11       11.42        1.15      3.97 o 
   8   8  11        0.28       -1.28      4.14 o 
   9   8  11       51.88       43.59      6.78 o 
  10   8  11        3.76       -2.25      5.10 o 
  11   8  11        2.51        6.06      6.20 o 
   1   9  11      488.87      496.05      9.87 o 
   2   9  11      203.63      234.24      9.27 o 
   3   9  11      189.04      206.59     11.26 o 
   4   9  11        3.23        0.92      3.27 o 
   5   9  11      179.13      177.07      7.49 o 
   6   9  11      254.87      259.80      8.49 o 
   7   9  11       37.05       31.86      5.16 o 
   8   9  11        0.17       -2.91      4.21 o 
   9   9  11        0.78       -2.57      5.23 o 
  10   9  11        0.00        7.28      6.23 o 
  11   9  11       20.75       12.43      6.53 o 
   0  10  11     1452.58     1419.32     27.46 o 
   1  10  11      229.87      219.09      6.83 o 
   2  10  11      133.57      123.93     11.25 o 
   3  10  11      255.14      266.62     11.60 o 
   4  10  11      708.68      644.63     13.38 o 
   5  10  11      168.14      170.86      8.55 o 
   6  10  11       41.46       59.70      5.44 o 
   7  10  11      121.98      158.58     12.12 o 
   8  10  11       78.98       72.18      7.56 o 
   9  10  11       11.65       10.10      5.77 o 
  10  10  11        1.28       -1.09      5.73 o 
  11  10  11       11.16       12.89      7.06 o 
   1  11  11       47.45       34.96      4.29 o 
   2  11  11        6.58        4.30      4.07 o 
   3  11  11       33.88       32.29      5.23 o 
   4  11  11        0.05        2.37      4.23 o 
   5  11  11       26.70       23.92      5.66 o 
   6  11  11      327.58      340.57     10.99 o 
   7  11  11       11.11       13.71      5.52 o 
   8  11  11       62.28       59.51      7.29 o 
   9  11  11       11.38       14.39      6.01 o 
  10  11  11       45.29       31.53      7.13 o 
   0  12  11      325.89      317.44     21.71 o 
   1  12  11      178.78      183.40      7.59 o 
   2  12  11        7.21       15.34      4.66 o 
   3  12  11      151.97      133.92      7.52 o 
   4  12  11       45.94       31.56      5.38 o 
   5  12  11      316.56      319.27     13.42 o 
   6  12  11        1.43        2.07      4.64 o 
   7  12  11       30.16       33.16      7.60 o 
   8  12  11        0.10       -2.82      5.28 o 
   9  12  11        0.69        2.51      5.81 o 
  10  12  11        0.08        1.92      6.10 o 
   1  13  11       11.75        4.39      4.41 o 
   2  13  11      140.76      148.34      7.89 o 
   3  13  11       39.49       29.62      5.36 o 
   4  13  11       33.02       37.98      5.82 o 
   5  13  11      100.15       74.91      6.71 o 
   6  13  11        1.38       11.65      5.88 o 
   7  13  11       10.23        9.67      7.05 o 
   8  13  11       26.17       30.50      7.76 o 
   9  13  11        0.85       -2.93      7.01 o 
   0  14  11      336.81      331.77     20.68 o 
   1  14  11      141.09      129.42      8.51 o 
   2  14  11      279.77      322.40     10.81 o 
   3  14  11      565.82      531.38     22.36 o 
   4  14  11        2.54       -1.83      4.72 o 
   5  14  11       10.42       12.61      5.88 o 
   6  14  11        0.08       -7.46      4.97 o 
   7  14  11        0.02       -1.59      6.43 o 
   8  14  11       34.47       35.31      8.35 o 
   9  14  11        2.86       14.11      7.76 o 
   1  15  11       78.47       96.34      7.61 o 
   2  15  11       72.19       70.08      6.62 o 
   3  15  11        2.91        3.40      4.65 o 
   4  15  11        0.56       -4.50      4.40 o 
   5  15  11      106.94      104.33      8.94 o 
   6  15  11      203.34      202.83     11.39 o 
   7  15  11        0.13       -0.06      6.79 o 
   8  15  11        6.15       10.52      7.86 o 
   0  16  11        0.57       -0.96      7.16 o 
   1  16  11      193.65      204.95     11.55 o 
   2  16  11       48.93       55.14      7.41 o 
   3  16  11       95.42      101.37      7.81 o 
   4  16  11       44.47       46.12      7.33 o 
   5  16  11        0.63        0.96      5.74 o 
   6  16  11        7.47       -3.90      5.82 o 
   7  16  11        0.17       -2.02      6.73 o 
   1  17  11       45.62       38.35      6.72 o 
   2  17  11        2.10        1.22      7.24 o 
   3  17  11        8.11        5.61      5.35 o 
   4  17  11        0.50        3.38      5.90 o 
   5  17  11       29.95       28.60      7.40 o 
   6  17  11       11.30        9.44      6.84 o 
   7  17  11        9.61       -2.55      7.79 o 
   0  18  11       54.55       42.70      9.66 o 
   1  18  11       65.21       53.10      8.60 o 
   2  18  11        2.57        7.21      6.35 o 
   3  18  11       40.81       40.29      8.85 o 
   4  18  11       40.51       46.57      7.89 o 
   5  18  11        5.48       -2.27      7.43 o 
   1  19  11        1.41        5.22      6.12 o 
   2  19  11        2.66       -1.17      7.11 o 
   3  19  11       69.10       76.67     10.35 o 
   4  19  11        8.20       -0.64      8.45 o 
   0  20  11       79.03       81.64     12.49 o 
   1  20  11        4.00        1.42      6.97 o 
   2  20  11       12.12       15.61      8.51 o 
   0   0  12       28.44       24.96      5.35 o 
   1   0  12     5542.14     5465.29     64.20 o 
   2   0  12       42.31       30.65      4.24 o 
   3   0  12     3460.23     3118.25     75.88 o 
   4   0  12      280.88      237.78      7.57 o 
   5   0  12       10.86       10.54      4.08 o 
   6   0  12     1220.56     1277.99     31.88 o 
   7   0  12      188.99      162.43      9.83 o 
   8   0  12      712.35      711.99     19.37 o 
   9   0  12        0.11       -2.30      6.74 o 
  10   0  12       38.51       34.86     10.44 o 
  11   0  12       61.36       46.05     11.33 o 
  12   0  12        1.67        7.96      9.68 o 
   1   1  12      201.29      261.09      5.82 o 
   2   1  12      485.88      507.49      8.62 o 
   3   1  12        7.44        1.51      2.23 o 
   4   1  12       16.05       12.56      2.64 o 
   5   1  12       23.62       23.40      3.46 o 
   6   1  12       17.65       17.90      3.56 o 
   7   1  12        2.44        5.17      3.64 o 
   8   1  12       49.51       63.90      6.22 o 
   9   1  12        0.36        2.21      5.19 o 
  10   1  12        6.89        2.16      5.40 o 
  11   1  12        1.88        0.89      6.12 o 
  12   1  12        2.36       -1.92      6.51 o 
   0   2  12      108.03      118.90      5.78 o 
   1   2  12     1473.93     1487.10     14.47 o 
   2   2  12       72.40       84.12      3.86 o 
   3   2  12      156.36      203.26      5.65 o 
   4   2  12      463.61      421.25      8.56 o 
   5   2  12       52.88       66.87      4.43 o 
   6   2  12      590.89      591.59     10.67 o 
   7   2  12       46.52       61.26      5.64 o 
   8   2  12       12.74        3.23      4.53 o 
   9   2  12        1.32        1.33      6.46 o 
  10   2  12       17.12       12.43      6.28 o 
  11   2  12       33.55       43.74      7.93 o 
  12   2  12        5.98       -0.78      6.64 o 
   1   3  12       28.48       20.10      2.80 o 
   2   3  12     1427.53     1427.99     15.80 o 
   3   3  12      564.48      513.47      8.64 o 
   4   3  12      676.69      735.74     10.59 o 
   5   3  12        0.72        1.56      2.82 o 
   6   3  12      377.22      406.47      9.10 o 
   7   3  12        1.25        4.28      4.63 o 
   8   3  12      163.78      187.05      8.06 o 
   9   3  12       16.62       11.46      5.13 o 
  10   3  12        3.25       -7.54      5.40 o 
  11   3  12        9.08        4.20      8.05 o 
  12   3  12        1.67       -2.68      7.33 o 
   0   4  12       27.82       20.18      4.80 o 
   1   4  12        4.86        8.58      3.23 o 
   2   4  12      109.90      114.14      5.02 o 
   3   4  12        5.49        6.77      2.67 o 
   4   4  12      686.37      692.40     10.41 o 
   5   4  12      492.93      480.83     10.83 o 
   6   4  12        0.27        1.31      3.49 o 
   7   4  12       39.15       36.10      5.01 o 
   8   4  12      996.08      984.55     17.02 o 
   9   4  12      196.71      182.96     12.59 o 
  10   4  12       46.15       38.40      6.43 o 
  11   4  12        4.42       -1.36      6.09 o 
  12   4  12       25.99       31.56     10.75 o 
   1   5  12        8.43       24.16      3.36 o 
   2   5  12      122.71      134.43      5.76 o 
   3   5  12      283.09      287.86      6.81 o 
   4   5  12       81.98       90.63      4.97 o 
   5   5  12       19.10       25.51      4.99 o 
   6   5  12       12.97       11.67      3.94 o 
   7   5  12       26.11       32.63      5.28 o 
   8   5  12      443.22      420.87     14.82 o 
   9   5  12       40.11       37.75      5.72 o 
  10   5  12        0.33       -1.05      4.81 o 
  11   5  12        0.02       -7.75      7.04 o 
   0   6  12       64.57       73.64      8.87 o 
   1   6  12       49.22       44.04      3.97 o 
   2   6  12       72.87       57.60      4.36 o 
   3   6  12      221.39      204.67      6.07 o 
   4   6  12       74.43       64.16      4.16 o 
   5   6  12       43.71       28.55      5.09 o 
   6   6  12      666.24      637.14     13.07 o 
   7   6  12       25.26       15.21      4.50 o 
   8   6  12      352.64      372.35     14.74 o 
   9   6  12      389.94      371.66     11.67 o 
  10   6  12      161.38      145.93      8.47 o 
  11   6  12       73.70       50.61      7.67 o 
   1   7  12       96.43      104.76      7.96 o 
   2   7  12       30.57       39.34      3.93 o 
   3   7  12      298.79      287.09      7.80 o 
   4   7  12      304.19      309.75      8.37 o 
   5   7  12        7.90        9.54      3.64 o 
   6   7  12      838.04      812.57     15.03 o 
   7   7  12       25.84       22.70      4.78 o 
   8   7  12       31.69       36.48      6.22 o 
   9   7  12      184.53      179.29      8.88 o 
  10   7  12       34.47       54.90      6.96 o 
  11   7  12        2.85        2.12      7.14 o 
   0   8  12      805.48      823.90     17.95 o 
   1   8  12       47.53       43.45      5.54 o 
   2   8  12      983.19      977.12     13.97 o 
   3   8  12       32.45       50.18      5.10 o 
   4   8  12       70.24       70.49      5.78 o 
   5   8  12       44.03       29.37      4.28 o 
   6   8  12      153.30      128.17      6.53 o 
   7   8  12        7.40       13.80      4.57 o 
   8   8  12        0.89       -2.96      4.12 o 
   9   8  12       10.70        2.43      5.36 o 
  10   8  12        3.97       -0.05      5.53 o 
  11   8  12      117.45      108.31      9.70 o 
   1   9  12      170.22      220.24      8.35 o 
   2   9  12        7.85        4.97      3.41 o 
   3   9  12       92.15       81.16      5.93 o 
   4   9  12        8.07       13.67      4.46 o 
   5   9  12       19.05       17.97      4.81 o 
   6   9  12       66.19       66.46      5.58 o 
   7   9  12       85.25       71.45      6.31 o 
   8   9  12       59.05       67.56      7.38 o 
   9   9  12      119.63      130.63      9.32 o 
  10   9  12       51.10       44.82      7.48 o 
  11   9  12        1.89       -4.96      5.89 o 
   0  10  12       10.84       12.22      5.25 o 
   1  10  12       78.19       83.97      8.46 o 
   2  10  12       76.18       63.79      5.71 o 
   3  10  12      808.99      816.31     21.90 o 
   4  10  12      438.62      488.29     12.04 o 
   5  10  12       88.90       73.13      6.25 o 
   6  10  12        1.60       -1.20      4.92 o 
   7  10  12       38.73       33.82      7.20 o 
   8  10  12      116.33      137.39      9.16 o 
   9  10  12       25.19       20.14      6.35 o 
  10  10  12       29.69       21.76      7.22 o 
   1  11  12      263.75      249.09      8.94 o 
   2  11  12        0.22       -4.04      3.88 o 
   3  11  12       58.03       56.26      5.84 o 
   4  11  12      616.23      615.24     15.03 o 
   5  11  12        0.46       -5.05      4.09 o 
   6  11  12       19.01       22.93      5.03 o 
   7  11  12        0.10        2.87      5.22 o 
   8  11  12        0.16       -1.84      5.12 o 
   9  11  12        6.34       14.90      6.18 o 
  10  11  12        2.55       11.64      6.58 o 
   0  12  12      865.51      893.85     19.38 o 
   1  12  12        1.63       -1.61      4.08 o 
   2  12  12      329.72      324.14     10.27 o 
   3  12  12      313.88      337.08     10.76 o 
   4  12  12       48.22       49.18      5.44 o 
   5  12  12      105.70      114.72      7.64 o 
   6  12  12        5.59        6.06      4.83 o 
   7  12  12       20.52       19.77      7.04 o 
   8  12  12      137.95      151.55     11.79 o 
   9  12  12       15.83       34.44      8.44 o 
   1  13  12      102.04      114.81      6.94 o 
   2  13  12      204.09      217.04      9.19 o 
   3  13  12      319.61      338.86     10.97 o 
   4  13  12      222.38      210.27      9.30 o 
   5  13  12        5.48        6.86      6.19 o 
   6  13  12       34.39       23.72      6.44 o 
   7  13  12        4.22        9.67      6.76 o 
   8  13  12       30.16       23.80      8.12 o 
   9  13  12       76.80       97.20     10.92 o 
   0  14  12       16.43        5.68      6.33 o 
   1  14  12       95.89       93.19      7.48 o 
   2  14  12      745.27      737.48     18.90 o 
   3  14  12       45.81       47.40      6.15 o 
   4  14  12      215.17      235.13      9.91 o 
   5  14  12        0.03       -0.34      4.87 o 
   6  14  12        4.15       10.90      6.71 o 
   7  14  12        9.77       13.34      7.51 o 
   8  14  12        0.03       -9.76      6.51 o 
   1  15  12      234.07      214.16     13.61 o 
   2  15  12       16.91       27.72      5.75 o 
   3  15  12      163.08      154.88     11.51 o 
   4  15  12       17.49       11.86      5.44 o 
   5  15  12        0.05       -2.47      5.69 o 
   6  15  12       13.32       15.35      6.80 o 
   7  15  12      127.06      161.83     20.43 o 
   8  15  12        0.33        3.12      7.72 o 
   0  16  12      135.03      154.17     55.91 o 
   1  16  12        0.36       -5.06      5.45 o 
   2  16  12      264.99      253.22     11.77 o 
   3  16  12       16.49       22.77      5.67 o 
   4  16  12       15.34       24.23      7.56 o 
   5  16  12        1.37       15.07      7.17 o 
   6  16  12        0.87       -8.77      5.85 o 
   7  16  12        0.59       13.03      7.97 o 
   1  17  12      312.77      301.65     26.97 o 
   2  17  12       79.33       76.70      8.41 o 
   3  17  12       23.91       22.71      6.72 o 
   4  17  12        2.01       -8.30      5.53 o 
   5  17  12        0.82       -8.24      6.07 o 
   6  17  12       61.60      105.29     10.12 o 
   0  18  12        1.22       -1.28     10.39 o 
   1  18  12       25.13       12.87      6.34 o 
   2  18  12        3.43       -1.53      6.13 o 
   3  18  12       20.52        8.13      7.95 o 
   4  18  12       24.57       12.48      8.47 o 
   5  18  12        0.08       -5.88      6.54 o 
   1  19  12       52.37       55.98     10.36 o 
   2  19  12       36.13       35.30     15.69 o 
   3  19  12       91.52      129.52     12.60 o 
   1   1  13       82.23       85.47      4.03 o 
   2   1  13       64.35       52.93      3.56 o 
   3   1  13      914.08      932.26     13.18 o 
   4   1  13       62.81       66.59      4.12 o 
   5   1  13      508.10      508.65      9.85 o 
   6   1  13      436.01      462.11     14.08 o 
   7   1  13      208.38      225.98      9.49 o 
   8   1  13       33.38       32.63      5.48 o 
   9   1  13        0.00       -2.88      5.38 o 
  10   1  13       53.57       48.56      8.25 o 
  11   1  13       27.79       31.35      7.58 o 
  12   1  13       24.42       43.52      8.83 o 
   0   2  13     2022.98     2169.56     27.10 o 
   1   2  13       49.40       40.53      3.21 o 
   2   2  13      106.51       90.13      4.42 o 
   3   2  13      756.13      794.45     11.74 o 
   4   2  13       87.71      103.46      6.10 o 
   5   2  13      225.03      229.46      7.68 o 
   6   2  13      516.64      554.30     10.72 o 
   7   2  13        2.25        0.81      4.43 o 
   8   2  13        1.71        3.50      4.31 o 
   9   2  13       35.69       31.52      5.76 o 
  10   2  13       32.25       18.17      9.89 o 
  11   2  13       76.49       82.10      9.67 o 
   1   3  13        0.43        1.21      2.59 o 
   2   3  13        1.66        1.19      2.68 o 
   3   3  13       49.24       40.93      3.86 o 
   4   3  13        2.10        2.58      2.67 o 
   5   3  13      677.13      699.47     10.93 o 
   6   3  13       43.96       40.53      4.79 o 
   7   3  13      213.08      205.07      8.25 o 
   8   3  13       55.24       42.19      6.04 o 
   9   3  13        6.29       -1.93      4.66 o 
  10   3  13       10.59       15.19      6.63 o 
  11   3  13       13.55        4.16      6.85 o 
   0   4  13      154.44      131.36      8.11 o 
   1   4  13      256.56      277.91      7.46 o 
   2   4  13      156.97      224.33      6.29 o 
   3   4  13       56.47       48.46      3.78 o 
   4   4  13      727.64      700.62     11.55 o 
   5   4  13       24.25       22.83      3.58 o 
   6   4  13      153.68      139.02      6.92 o 
   7   4  13       15.76       10.09      4.18 o 
   8   4  13        3.99        9.62      4.59 o 
   9   4  13        2.70       -4.91      4.60 o 
  10   4  13       18.44       10.58      5.77 o 
  11   4  13       14.06        4.75      6.90 o 
   1   5  13       87.06      133.45      5.63 o 
   2   5  13       98.22       76.39      5.11 o 
   3   5  13      108.63      129.40      5.19 o 
   4   5  13      174.23      215.03      6.48 o 
   5   5  13      260.46      245.99      7.75 o 
   6   5  13        0.56        2.38      4.03 o 
   7   5  13       58.13       71.57      5.96 o 
   8   5  13      189.53      186.09      8.56 o 
   9   5  13       22.47       26.47      5.41 o 
  10   5  13        0.13       -1.07      5.03 o 
  11   5  13        1.95       -2.20     10.31 o 
   0   6  13      153.73      121.36      8.76 o 
   1   6  13      159.65      161.82      6.22 o 
   2   6  13      180.42      167.55      6.34 o 
   3   6  13      337.46      386.06      9.64 o 
   4   6  13      411.73      457.22     13.35 o 
   5   6  13      109.78       97.80      5.83 o 
   6   6  13      139.66      149.36      7.44 o 
   7   6  13        0.45        6.42      4.26 o 
   8   6  13        7.60       12.76      4.87 o 
   9   6  13        0.13        1.25      4.58 o 
  10   6  13       24.10       13.63      5.41 o 
  11   6  13       11.61        5.53      6.86 o 
   1   7  13      949.37      829.09     14.60 o 
   2   7  13       93.83       70.43      4.81 o 
   3   7  13       59.46       64.30      4.82 o 
   4   7  13      107.16      118.28      7.28 o 
   5   7  13        0.16        0.69      3.60 o 
   6   7  13        9.62       11.96      4.20 o 
   7   7  13       36.09       36.84      5.40 o 
   8   7  13        5.77        4.99      4.63 o 
   9   7  13       54.83       40.99      6.10 o 
  10   7  13       31.10       13.00      6.01 o 
  11   7  13       64.10       80.78      8.71 o 
   0   8  13       85.93       71.07      6.74 o 
   1   8  13        1.53       -3.29      3.13 o 
   2   8  13      684.25      710.01     13.08 o 
   3   8  13       67.64       69.87      8.81 o 
   4   8  13      258.66      258.65      9.25 o 
   5   8  13       75.59       81.92      6.37 o 
   6   8  13      178.97      173.23      7.48 o 
   7   8  13       22.98       17.76      4.98 o 
   8   8  13       21.57       16.64      5.16 o 
   9   8  13       49.03       42.36      6.38 o 
  10   8  13        7.83        3.11      6.08 o 
   1   9  13        0.01        2.76      3.53 o 
   2   9  13      834.40      787.46     13.98 o 
   3   9  13      103.86      113.41      6.88 o 
   4   9  13      240.80      253.13      9.41 o 
   5   9  13       52.06       56.69      5.88 o 
   6   9  13       16.13       11.61      4.72 o 
   7   9  13      103.22      107.75      7.21 o 
   8   9  13       13.35       23.34      5.39 o 
   9   9  13        2.68        8.47      5.27 o 
  10   9  13       34.06       36.43      7.61 o 
   0  10  13        9.74       -6.62      4.73 o 
   1  10  13       38.98       37.41      4.40 o 
   2  10  13        0.78        0.32      3.88 o 
   3  10  13      131.17      131.49      7.37 o 
   4  10  13       45.61       47.21      5.73 o 
   5  10  13       19.41       18.89      5.00 o 
   6  10  13        6.54       12.08      4.94 o 
   7  10  13       73.06       76.68      7.76 o 
   8  10  13        7.95       -4.82      5.90 o 
   9  10  13        0.00        8.10      5.91 o 
  10  10  13       15.60       12.18      6.62 o 
   1  11  13       46.61       61.20      5.58 o 
   2  11  13       72.38       76.78      6.38 o 
   3  11  13       42.70       32.67      5.40 o 
   4  11  13       27.80       17.67      5.08 o 
   5  11  13       19.89       10.20      5.77 o 
   6  11  13       37.69       40.39      6.09 o 
   7  11  13        1.07       -0.77      4.70 o 
   8  11  13        6.35        1.98      6.12 o 
   9  11  13        0.01        0.56      6.92 o 
   0  12  13      858.78      965.08     25.68 o 
   1  12  13       79.93       75.92      6.31 o 
   2  12  13      228.13      248.20      9.70 o 
   3  12  13       15.89       15.88      4.89 o 
   4  12  13        5.61        2.75      4.67 o 
   5  12  13       29.03       22.05      5.36 o 
   6  12  13       28.52        9.72      5.21 o 
   7  12  13       54.37       47.76      8.64 o 
   8  12  13       48.10       34.96      9.03 o 
   9  12  13        4.30        1.31      7.12 o 
   1  13  13       17.99       10.84      5.06 o 
   2  13  13       19.60       13.54      5.11 o 
   3  13  13      343.29      322.86     10.75 o 
   4  13  13        0.47        5.64      5.00 o 
   5  13  13       64.25       68.75      7.01 o 
   6  13  13       13.83       24.59      5.78 o 
   7  13  13        3.38       -1.37      6.55 o 
   8  13  13       19.77       20.20      8.17 o 
   0  14  13      367.53      313.40     16.27 o 
   1  14  13       30.02       17.16      5.98 o 
   2  14  13      152.16      149.41      8.51 o 
   3  14  13       12.80       20.13      5.68 o 
   4  14  13      114.25      124.49      8.15 o 
   5  14  13       57.31       77.44      7.41 o 
   6  14  13      254.89      268.60     12.55 o 
   7  14  13       44.17       39.06      8.94 o 
   8  14  13       33.11       42.04      9.10 o 
   1  15  13        1.89        9.09      5.52 o 
   2  15  13       44.47       35.28      7.11 o 
   3  15  13       18.98       11.01      5.54 o 
   4  15  13        2.95        6.52      5.28 o 
   5  15  13        0.93        3.13      6.24 o 
   6  15  13      114.08      123.57     10.24 o 
   7  15  13        0.12       -3.66      6.99 o 
   0  16  13        6.46       -0.10      8.03 o 
   1  16  13        6.29        8.22      6.02 o 
   2  16  13      102.23      103.34      9.15 o 
   3  16  13       11.77       17.44      5.87 o 
   4  16  13      178.36      180.27     13.02 o 
   5  16  13       20.96       13.31      6.63 o 
   6  16  13       40.35       27.61      8.86 o 
   1  17  13       29.71       16.18      6.57 o 
   2  17  13       52.36       72.24      8.43 o 
   3  17  13       39.69       30.03      8.65 o 
   4  17  13        8.96       10.35      6.51 o 
   5  17  13       15.36       20.90      8.08 o 
   0  18  13        8.82        8.42      8.46 o 
   1  18  13       28.09       23.73      6.92 o 
   2  18  13        2.10        1.63      6.74 o 
   3  18  13        3.04       -2.76      7.47 o 
   4  18  13       43.37       37.51      9.51 o 
   1  19  13        2.17        4.12      6.85 o 
   2  19  13       14.40       29.29      7.91 o 
   0   0  14     3975.71     4182.79     63.44 o 
   1   0  14      125.51      114.62      6.68 o 
   2   0  14      328.58      329.71     10.14 o 
   3   0  14      106.97       87.49      7.48 o 
   4   0  14       99.62      129.55      8.76 o 
   5   0  14      266.41      275.46     17.54 o 
   6   0  14       18.92        8.71      5.77 o 
   7   0  14       22.29       27.04      7.33 o 
   8   0  14       41.12       63.43     20.18 o 
   9   0  14        8.79        8.57      8.40 o 
  10   0  14       21.10       29.60     10.11 o 
  11   0  14       41.26       74.77     13.81 o 
   1   1  14      339.10      311.77      6.86 o 
   2   1  14      571.95      483.18      9.26 o 
   3   1  14      232.05      214.88      6.34 o 
   4   1  14        1.18        2.00      3.03 o 
   5   1  14      218.19      212.43      8.86 o 
   6   1  14      328.94      302.58     10.70 o 
   7   1  14       81.67       76.97      6.96 o 
   8   1  14        9.64        5.50      4.83 o 
   9   1  14       41.02       36.34      7.13 o 
  10   1  14        0.47       -2.40      5.77 o 
  11   1  14       48.49       36.87     10.99 o 
   0   2  14      258.55      309.98     19.14 o 
   1   2  14      115.61      147.82      5.57 o 
   2   2  14        0.03       -2.43      2.76 o 
   3   2  14      154.13      180.18      5.96 o 
   4   2  14        5.49        1.36      3.01 o 
   5   2  14       93.48       85.27      5.30 o 
   6   2  14      166.93      164.30      8.07 o 
   7   2  14      132.75      108.56      9.99 o 
   8   2  14       36.48       26.96      5.67 o 
   9   2  14       16.76        7.55      6.09 o 
  10   2  14       22.89       28.32      7.17 o 
  11   2  14       36.09       21.86      7.67 o 
   1   3  14     1321.54     1405.27     18.14 o 
   2   3  14      318.10      331.55      7.55 o 
   3   3  14      216.46      242.07      7.34 o 
   4   3  14        6.07        5.24      3.18 o 
   5   3  14      429.16      432.24     10.38 o 
   6   3  14      802.73      800.43     14.76 o 
   7   3  14      474.55      466.36     13.00 o 
   8   3  14       16.16        9.77      5.10 o 
   9   3  14      179.87      209.77     10.17 o 
  10   3  14        3.77        2.37      6.19 o 
  11   3  14       50.93       56.25      8.85 o 
   0   4  14      638.35      615.23     33.77 o 
   1   4  14       12.11        5.25      3.72 o 
   2   4  14      204.21      220.11      8.25 o 
   3   4  14       17.97       19.45      3.48 o 
   4   4  14      170.08      146.87      5.78 o 
   5   4  14      359.71      371.10     10.60 o 
   6   4  14      230.25      193.39      8.15 o 
   7   4  14      133.63      146.54      7.54 o 
   8   4  14       80.02       91.82      7.44 o 
   9   4  14       48.29       44.03      6.71 o 
  10   4  14        0.67       -3.60      5.74 o 
  11   4  14       29.09       15.11      7.45 o 
   1   5  14      658.63      627.41     11.24 o 
   2   5  14        9.92       10.02      3.53 o 
   3   5  14      225.88      231.65      7.37 o 
   4   5  14       22.63       29.57      3.89 o 
   5   5  14      163.05      187.21      7.27 o 
   6   5  14       48.02       59.00      5.84 o 
   7   5  14       25.28       16.82      4.73 o 
   8   5  14       13.52       14.09      5.03 o 
   9   5  14       50.57       61.01      7.59 o 
  10   5  14       10.33        4.81      5.54 o 
  11   5  14        2.52        4.76      6.87 o 
   0   6  14      237.41      240.66     11.22 o 
   1   6  14      532.49      482.75     10.86 o 
   2   6  14      288.46      315.10      8.81 o 
   3   6  14       66.56       69.25      5.21 o 
   4   6  14      964.08      923.25     21.78 o 
   5   6  14        1.61       -0.70      3.77 o 
   6   6  14      169.70      192.65     10.08 o 
   7   6  14       89.24       93.10      6.73 o 
   8   6  14      122.36      130.01      7.84 o 
   9   6  14       73.73       62.69      6.73 o 
  10   6  14       17.69       12.76      6.19 o 
  11   6  14       13.47       13.05      8.64 o 
   1   7  14       35.29       31.01      4.26 o 
   2   7  14        6.78        4.46      3.39 o 
   3   7  14      127.69      118.07      6.00 o 
   4   7  14        0.00       -1.34      4.36 o 
   5   7  14       85.75       74.21      6.27 o 
   6   7  14       94.52       89.76      6.05 o 
   7   7  14      350.00      352.01     11.03 o 
   8   7  14        5.67       11.20      5.02 o 
   9   7  14       39.59       39.44      6.19 o 
  10   7  14       27.37       31.09      7.02 o 
   0   8  14      602.02      676.31     18.15 o 
   1   8  14        2.21        3.99      3.66 o 
   2   8  14        0.11        3.07      3.53 o 
   3   8  14      210.01      220.78      9.63 o 
   4   8  14      191.02      197.74      8.41 o 
   5   8  14       19.62       12.60      4.72 o 
   6   8  14       90.13       93.75      7.47 o 
   7   8  14       52.47       58.59      6.90 o 
   8   8  14      120.81      109.36      7.47 o 
   9   8  14       13.71       13.36      5.41 o 
  10   8  14        0.31       -3.93      5.71 o 
   1   9  14       34.17       35.49      5.59 o 
   2   9  14      246.79      265.79     11.36 o 
   3   9  14      213.59      184.44      9.19 o 
   4   9  14       36.21       34.40      5.37 o 
   5   9  14       14.78       12.59      4.77 o 
   6   9  14       49.24       54.02      6.18 o 
   7   9  14      278.93      298.99     11.94 o 
   8   9  14        0.01       -0.18      5.49 o 
   9   9  14      183.23      169.74     10.48 o 
  10   9  14       46.96       48.95      7.99 o 
   0  10  14       20.86       13.58      7.20 o 
   1  10  14       80.34       48.16      7.74 o 
   2  10  14        0.01        4.17      4.37 o 
   3  10  14      326.74      285.05     10.11 o 
   4  10  14        2.36        1.99      4.29 o 
   5  10  14       70.96       55.15      6.20 o 
   6  10  14       24.78       27.54      5.69 o 
   7  10  14        8.22        5.44      5.60 o 
   8  10  14       12.71       11.47      6.11 o 
   9  10  14        1.83        1.55      7.08 o 
   1  11  14      656.70      622.47     13.95 o 
   2  11  14        5.40       -2.00      4.55 o 
   3  11  14      229.46      210.57      9.05 o 
   4  11  14        3.65       -4.01      4.51 o 
   5  11  14        0.97        1.81      4.72 o 
   6  11  14        1.93       -2.61      4.81 o 
   7  11  14       22.40       15.84      6.17 o 
   8  11  14       33.50       37.29     13.77 o 
   9  11  14       38.38       38.01      8.84 o 
   0  12  14      345.35      338.63     16.40 o 
   1  12  14       21.82       23.44      5.38 o 
   2  12  14      108.56       93.14      6.93 o 
   3  12  14       14.61       26.85      5.50 o 
   4  12  14       46.13       44.26      6.34 o 
   5  12  14       20.21       21.49      5.61 o 
   6  12  14        3.98        5.22      4.74 o 
   7  12  14       29.57       40.81      8.47 o 
   8  12  14       50.31       51.18      9.28 o 
   1  13  14      268.96      231.05     10.44 o 
   2  13  14       26.25       31.32      6.19 o 
   3  13  14       19.59       18.47      5.57 o 
   4  13  14        0.08       -4.39      4.63 o 
   5  13  14        6.73        7.93      5.39 o 
   6  13  14       61.02       73.52      7.54 o 
   7  13  14        0.00       -2.43      6.72 o 
   8  13  14        5.67       15.83     10.70 o 
   0  14  14        7.71        2.68      7.41 o 
   1  14  14       28.74       30.66      6.60 o 
   2  14  14        5.58        1.74      5.48 o 
   3  14  14       46.65       56.75      6.83 o 
   4  14  14       57.21       64.64      7.21 o 
   5  14  14       81.30       76.10      7.44 o 
   6  14  14       18.59       24.79      9.34 o 
   7  14  14       20.25       16.85      8.18 o 
   1  15  14       41.76       44.24      6.76 o 
   2  15  14        0.43       -1.63      5.69 o 
   3  15  14        0.30       -5.84      5.17 o 
   4  15  14        5.32        9.68      5.45 o 
   5  15  14       13.10       14.04      6.79 o 
   6  15  14       16.99       14.44      7.17 o 
   0  16  14        7.28        4.70     14.30 o 
   1  16  14        7.86        2.91      5.53 o 
   2  16  14        0.08       -1.83      5.82 o 
   3  16  14      115.16      139.92     13.39 o 
   4  16  14       18.62        6.19      5.73 o 
   5  16  14       51.39       36.00      7.96 o 
   1  17  14       57.38       56.96      7.67 o 
   2  17  14       10.77       14.94      7.10 o 
   3  17  14       94.84      114.81     10.06 o 
   4  17  14        8.10        5.52      6.70 o 
   0  18  14       22.13       33.63     10.06 o 
   1  18  14       43.52       44.74      7.84 o 
   2  18  14        1.60       15.81      7.38 o 
   3  18  14      133.52      163.79     14.68 o 
   1   1  15     2397.15     2318.84     46.85 o 
   2   1  15        4.72        1.17      3.59 o 
   3   1  15     1010.29     1061.43     15.96 o 
   4   1  15      457.12      448.05     10.67 o 
   5   1  15      893.84      916.03     21.88 o 
   6   1  15      207.89      228.94      8.53 o 
   7   1  15       77.32       88.21      7.19 o 
   8   1  15      272.62      257.12     15.10 o 
   9   1  15       43.82       56.89      8.07 o 
  10   1  15       58.13       64.16      8.77 o 
  11   1  15        2.27        5.96      8.09 o 
   0   2  15       12.00       17.42      5.54 o 
   1   2  15      337.23      362.17      9.42 o 
   2   2  15      449.19      416.65      9.04 o 
   3   2  15       14.72       13.15      3.89 o 
   4   2  15        5.02        8.17      3.38 o 
   5   2  15      511.91      515.40     11.73 o 
   6   2  15      149.80      140.65      7.22 o 
   7   2  15       50.20       36.09      5.74 o 
   8   2  15      152.98      159.40     10.74 o 
   9   2  15        1.01        2.73      6.08 o 
  10   2  15       23.79       19.12      6.90 o 
  11   2  15        5.06        0.78      7.54 o 
   1   3  15     1162.58     1232.50     17.34 o 
   2   3  15      361.23      350.87      9.91 o 
   3   3  15       90.03       92.57      5.44 o 
   4   3  15        2.95       -2.90      3.17 o 
   5   3  15      196.46      195.11      6.72 o 
   6   3  15      124.37      129.05     14.90 o 
   7   3  15       51.52       39.07      6.08 o 
   8   3  15       15.18       10.53      5.21 o 
   9   3  15       63.50       78.63      7.62 o 
  10   3  15       17.78        5.08      6.67 o 
  11   3  15        8.29       12.21      7.24 o 
   0   4  15        8.54        0.68      4.85 o 
   1   4  15       60.63       34.13      5.68 o 
   2   4  15       42.36       32.07      4.24 o 
   3   4  15      119.49      119.16      6.03 o 
   4   4  15      123.17      107.70      7.44 o 
   5   4  15      288.66      288.46      8.66 o 
   6   4  15        7.22       -2.46      4.15 o 
   7   4  15        6.33        6.36      4.62 o 
   8   4  15       27.96       25.65      5.90 o 
   9   4  15        4.74       -5.50      5.02 o 
  10   4  15       38.07       35.06      7.88 o 
   1   5  15      573.24      653.81     12.57 o 
   2   5  15      261.45      235.62      7.95 o 
   3   5  15        0.52       -2.02      3.51 o 
   4   5  15      167.85      184.30      7.19 o 
   5   5  15      256.80      241.76     12.86 o 
   6   5  15        0.54       -2.62      4.06 o 
   7   5  15      275.28      277.45     10.15 o 
   8   5  15       20.27       20.44      6.66 o 
   9   5  15        0.65       -1.27      5.26 o 
  10   5  15        5.50       -1.42      5.23 o 
   0   6  15      871.59      773.90     19.57 o 
   1   6  15       60.20       61.96      5.20 o 
   2   6  15        8.44        6.78      4.68 o 
   3   6  15       91.29       71.73      6.09 o 
   4   6  15        1.82       -1.56      3.72 o 
   5   6  15      141.81      119.51      7.82 o 
   6   6  15       31.83       32.94      4.93 o 
   7   6  15      132.33      152.40      8.16 o 
   8   6  15        2.58        0.15      4.66 o 
   9   6  15       15.32       15.51      5.78 o 
  10   6  15        2.45        2.76      5.67 o 
   1   7  15       14.66        2.95      3.57 o 
   2   7  15        6.28        0.94      3.64 o 
   3   7  15      185.05      157.42      7.74 o 
   4   7  15      138.53      119.50      7.14 o 
   5   7  15        7.61        6.12      4.67 o 
   6   7  15        0.73       -0.05      4.70 o 
   7   7  15       19.53       14.88      5.77 o 
   8   7  15        0.58       -6.70      4.47 o 
   9   7  15        0.26       -0.90      4.87 o 
  10   7  15        0.51       -2.46      5.66 o 
   0   8  15      226.93      244.42     12.09 o 
   1   8  15        7.27       11.17      4.01 o 
   2   8  15      157.25      132.19      7.74 o 
   3   8  15       47.76       42.00      5.47 o 
   4   8  15       14.97       19.99      5.00 o 
   5   8  15      227.69      221.82      9.27 o 
   6   8  15       12.68        2.02      4.62 o 
   7   8  15       16.60       18.90      6.04 o 
   8   8  15       19.98       17.25      6.15 o 
   9   8  15        4.78        7.26      6.31 o 
   1   9  15      459.86      425.40     10.40 o 
   2   9  15       36.54       38.66      5.40 o 
   3   9  15      433.69      394.25     12.71 o 
   4   9  15        0.06       -5.99      4.07 o 
   5   9  15        8.89        4.04      4.57 o 
   6   9  15        6.16        3.71      4.99 o 
   7   9  15       26.66       28.85      6.63 o 
   8   9  15        5.82        0.93      5.74 o 
   9   9  15       17.52       11.28      7.25 o 
   0  10  15       25.44       20.05     11.72 o 
   1  10  15       39.18       30.23      5.28 o 
   2  10  15       74.04       50.71      6.00 o 
   3  10  15       27.09        9.82      4.87 o 
   4  10  15       13.16       16.27      5.30 o 
   5  10  15       43.03       44.90      6.13 o 
   6  10  15        1.55        7.17      5.18 o 
   7  10  15       37.81       45.94      7.12 o 
   8  10  15       18.35        9.94      6.11 o 
   9  10  15        9.56        7.46      6.76 o 
   1  11  15      227.31      233.77      9.63 o 
   2  11  15      110.21      129.78      8.06 o 
   3  11  15      561.23      579.54     15.45 o 
   4  11  15       13.30       10.35      5.17 o 
   5  11  15       80.65       84.44      9.38 o 
   6  11  15        4.95        2.21      5.13 o 
   7  11  15        9.75        5.51      6.22 o 
   8  11  15       36.95       35.40      7.63 o 
   0  12  15       65.09       66.33     11.49 o 
   1  12  15        1.40       -3.86      4.44 o 
   2  12  15       87.27       71.43      6.97 o 
   3  12  15        0.90        5.68      4.83 o 
   4  12  15       14.26       14.97      5.60 o 
   5  12  15      119.22      126.99      8.29 o 
   6  12  15       29.62       18.95      5.77 o 
   7  12  15      187.48      240.74     14.27 o 
   8  12  15       32.94       26.71      8.52 o 
   1  13  15       85.00       83.79      7.24 o 
   2  13  15        3.55        7.28      4.85 o 
   3  13  15       37.50       35.55      6.12 o 
   4  13  15       11.63        8.53      5.25 o 
   5  13  15        7.92        8.12      4.95 o 
   6  13  15       25.69       21.00      6.28 o 
   7  13  15       14.84       12.17      7.43 o 
   0  14  15       15.86        2.65     11.63 o 
   1  14  15        3.32       -1.65      5.47 o 
   2  14  15       10.32        7.22      5.28 o 
   3  14  15        0.49       -6.52      4.34 o 
   4  14  15        5.40       -3.70      4.88 o 
   5  14  15        4.30        0.96      5.56 o 
   6  14  15       53.09       68.44      8.83 o 
   1  15  15       15.09       22.31      6.82 o 
   2  15  15       77.01       71.08     11.53 o 
   3  15  15       21.68       20.24      6.16 o 
   4  15  15       40.54       57.29      7.39 o 
   5  15  15       11.64       14.25      6.13 o 
   6  15  15        1.07        3.14      7.00 o 
   0  16  15       32.24       31.49      9.95 o 
   1  16  15        4.53        4.02      6.32 o 
   2  16  15        5.05        0.42      6.32 o 
   3  16  15       24.08       28.07      7.19 o 
   4  16  15       67.33       55.34      7.79 o 
   5  16  15       27.95       27.93      7.88 o 
   1  17  15       32.73       34.98      7.90 o 
   2  17  15        0.04       -1.57      6.15 o 
   3  17  15        9.65        2.24      6.86 o 
   0   0  16     1044.15     1006.76     39.66 o 
   1   0  16      155.87      158.17      9.60 o 
   2   0  16       48.21       46.64      7.00 o 
   3   0  16      364.26      411.50     14.86 o 
   4   0  16     2750.51     2775.21     44.96 o 
   5   0  16      229.34      223.55     16.28 o 
   6   0  16      106.89       74.71      8.67 o 
   7   0  16       86.96       89.02     11.57 o 
   8   0  16        0.00       -8.11      6.69 o 
   9   0  16       53.57       46.00     12.93 o 
  10   0  16       27.79       32.58     10.92 o 
   1   1  16       10.35       18.55      4.23 o 
   2   1  16        2.01        3.69      3.74 o 
   3   1  16      148.23      162.14      8.36 o 
   4   1  16        1.56        1.92      4.06 o 
   5   1  16        0.29        2.75      4.04 o 
   6   1  16       10.58        6.61      4.16 o 
   7   1  16        2.32       -3.31      4.52 o 
   8   1  16        6.32       13.72      6.04 o 
   9   1  16       29.82       31.85      7.16 o 
  10   1  16       48.90       47.54      8.30 o 
   0   2  16      220.40      224.05     11.21 o 
   1   2  16       21.12       27.10      4.44 o 
   2   2  16       56.98       71.64      5.82 o 
   3   2  16        0.01        2.79      3.77 o 
   4   2  16      761.30      829.95     14.72 o 
   5   2  16      168.09      173.85     14.07 o 
   6   2  16      427.28      460.55     13.14 o 
   7   2  16        7.52       10.02      4.91 o 
   8   2  16        0.72       -0.88      5.07 o 
   9   2  16       29.21       36.78      7.69 o 
  10   2  16        0.91       -0.99      6.39 o 
   1   3  16        3.98        8.98      3.93 o 
   2   3  16        0.00       -4.40      3.65 o 
   3   3  16        3.82        6.33      3.94 o 
   4   3  16       61.49       68.94      7.83 o 
   5   3  16        1.70        2.10      4.03 o 
   6   3  16       65.47       77.52     10.71 o 
   7   3  16       23.78       31.99      5.65 o 
   8   3  16        3.22        7.76      5.22 o 
   9   3  16       55.67       61.79      8.39 o 
  10   3  16      149.15      172.97     20.75 o 
   0   4  16      244.45      259.21     27.81 o 
   1   4  16      435.99      434.05     12.91 o 
   2   4  16      127.30      134.62      7.46 o 
   3   4  16      185.78      226.10      7.86 o 
   4   4  16        0.07        0.66      3.80 o 
   5   4  16       73.46       83.93      6.49 o 
   6   4  16      328.11      314.71     11.44 o 
   7   4  16       90.47       68.53      6.99 o 
   8   4  16        3.41       -1.18      5.23 o 
   9   4  16       12.72       18.52      5.93 o 
  10   4  16       23.09       20.32      7.43 o 
   1   5  16       71.49       56.36      5.31 o 
   2   5  16       86.89       91.29      7.16 o 
   3   5  16      288.97      236.25      8.10 o 
   4   5  16      194.19      192.66      8.54 o 
   5   5  16        7.89       12.47      4.84 o 
   6   5  16      228.21      236.93     14.92 o 
   7   5  16        2.25       -3.06      5.29 o 
   8   5  16       20.47       28.70      6.34 o 
   9   5  16        0.49        7.62      5.68 o 
  10   5  16       38.93       32.06      8.08 o 
   0   6  16       92.95       98.88      8.83 o 
   1   6  16      190.89      215.18      9.59 o 
   2   6  16        2.44        1.49      3.78 o 
   3   6  16      542.13      527.08     11.33 o 
   4   6  16      243.99      280.76     10.92 o 
   5   6  16       59.36       48.56      5.44 o 
   6   6  16        5.45        3.06      4.59 o 
   7   6  16       64.53       51.59      7.01 o 
   8   6  16       11.28       14.55      5.81 o 
   9   6  16       88.98       95.65      8.64 o 
   1   7  16       32.94       22.05      5.90 o 
   2   7  16        3.27       -3.18      3.68 o 
   3   7  16      116.42       80.91      6.48 o 
   4   7  16       13.98       19.88      5.16 o 
   5   7  16       11.07        8.91      4.86 o 
   6   7  16       84.14       79.24      6.97 o 
   7   7  16      156.70      161.33      9.83 o 
   8   7  16        3.05       -3.26      5.31 o 
   9   7  16       22.24       19.60      7.33 o 
   0   8  16      263.95      222.55     11.91 o 
   1   8  16       62.51       56.40      5.61 o 
   2   8  16        7.91        1.92      4.15 o 
   3   8  16        0.48        1.19      4.47 o 
   4   8  16      157.74      190.90      9.82 o 
   5   8  16      109.83      106.94     12.28 o 
   6   8  16       28.22       32.39      5.92 o 
   7   8  16      109.32      116.95     14.48 o 
   8   8  16        0.61       -4.97      5.45 o 
   9   8  16       19.23       26.15      7.86 o 
   1   9  16      214.42      160.45      8.39 o 
   2   9  16       23.61        9.55      4.81 o 
   3   9  16       80.80       98.35      7.62 o 
   4   9  16       32.65       34.88      6.15 o 
   5   9  16       96.68       89.11      7.25 o 
   6   9  16      115.99      108.81      9.41 o 
   7   9  16       66.97       86.88      8.31 o 
   8   9  16        7.64        0.69      5.94 o 
   9   9  16       46.74       32.68      7.45 o 
   0  10  16      381.49      424.59     16.24 o 
   1  10  16        0.09       -4.74      5.16 o 
   2  10  16      191.26      210.75      9.32 o 
   3  10  16       29.57       35.62      6.02 o 
   4  10  16        7.08        0.40      4.74 o 
   5  10  16       23.64       17.82      5.53 o 
   6  10  16        1.76       -5.28      4.95 o 
   7  10  16       52.06       36.67      7.26 o 
   8  10  16       26.81       26.49      7.14 o 
   1  11  16       95.04       93.55      7.25 o 
   2  11  16       60.60       46.44      6.30 o 
   3  11  16       42.77       41.15      6.80 o 
   4  11  16       15.50       21.01      5.86 o 
   5  11  16       89.05       82.94      8.95 o 
   6  11  16        7.28       13.58      5.80 o 
   7  11  16        5.16        3.79      6.11 o 
   8  11  16        4.76       18.33      9.54 o 
   0  12  16       61.64       43.98     11.07 o 
   1  12  16        3.94        7.58      4.94 o 
   2  12  16       11.54        4.58      5.03 o 
   3  12  16        9.71        4.19      6.35 o 
   4  12  16       29.95       32.20      6.25 o 
   5  12  16        0.08        2.59      5.43 o 
   6  12  16       17.65       24.87      6.47 o 
   7  12  16        9.44        7.72      7.20 o 
   1  13  16       69.67       50.18      7.63 o 
   2  13  16       59.16       62.66      7.78 o 
   3  13  16       10.08       14.65      5.44 o 
   4  13  16        2.40       -7.13      4.76 o 
   5  13  16       17.55       22.25      6.39 o 
   6  13  16       36.35       43.30      6.87 o 
   0  14  16        0.90       -4.20      8.15 o 
   1  14  16       11.99        2.11      6.04 o 
   2  14  16        0.00       -1.22      5.51 o 
   3  14  16        0.14       -4.16      7.57 o 
   4  14  16        0.86       -0.46      4.97 o 
   5  14  16       24.45       25.09      6.51 o 
   6  14  16        0.00        6.50      6.88 o 
   1  15  16        1.23        2.41      5.97 o 
   2  15  16       19.54        7.84      7.13 o 
   3  15  16       13.91       13.22      6.70 o 
   4  15  16        1.31       -2.80      5.47 o 
   5  15  16        0.02        2.95      5.83 o 
   0  16  16       94.79      107.87     15.61 o 
   1  16  16       36.03       39.90      8.00 o 
   2  16  16       26.72       15.73      7.55 o 
   3  16  16       44.76       41.00     11.36 o 
   1  17  16       52.31       78.27      9.83 o 
   1   1  17     1375.56     1375.56     23.27 o 
   2   1  17      201.91      224.24      9.17 o 
   3   1  17      214.87      256.77      8.91 o 
   4   1  17        8.74        4.22      4.03 o 
   5   1  17      105.99      122.77      7.10 o 
   6   1  17      144.04      137.31      9.21 o 
   7   1  17      222.38      212.49     10.10 o 
   8   1  17        2.11        4.36      5.84 o 
   9   1  17       41.99       34.92      7.51 o 
  10   1  17       14.49        8.29      6.91 o 
   0   2  17       37.68       32.57      6.81 o 
   1   2  17        3.66       -0.31      5.26 o 
   2   2  17       96.75      111.13      7.30 o 
   3   2  17        3.44        2.95      4.46 o 
   4   2  17       57.95       63.73      6.37 o 
   5   2  17      189.74      217.37      9.42 o 
   6   2  17       89.28       74.17      6.99 o 
   7   2  17        2.86       -0.13      4.68 o 
   8   2  17      130.10      136.14     14.82 o 
   9   2  17       11.39       22.02      7.16 o 
  10   2  17       57.68       59.85      9.32 o 
   1   3  17      633.65      661.51     13.29 o 
   2   3  17       79.19       71.06      5.80 o 
   3   3  17      868.30      868.78     17.10 o 
   4   3  17      523.23      571.11     14.14 o 
   5   3  17        4.67        1.81      5.55 o 
   6   3  17        0.28       -6.11      5.52 o 
   7   3  17       68.55       67.34      7.18 o 
   8   3  17        0.59        1.45      5.37 o 
   9   3  17        6.99        7.22      6.52 o 
   0   4  17        0.38       -6.51      5.33 o 
   1   4  17      381.08      400.19     14.08 o 
   2   4  17       98.03      111.18      7.13 o 
   3   4  17      143.97      137.81      7.06 o 
   4   4  17       18.38       22.74      5.82 o 
   5   4  17        1.72        0.75      5.40 o 
   6   4  17        6.72       -4.91      5.39 o 
   7   4  17        5.27       -1.43      4.94 o 
   8   4  17       23.24       29.34      6.23 o 
   9   4  17        2.11        1.50      6.20 o 
   1   5  17      150.06      139.84      8.22 o 
   2   5  17       25.14       16.46      4.64 o 
   3   5  17      553.63      529.29     14.97 o 
   4   5  17      560.71      569.70     14.65 o 
   5   5  17       17.00       11.77      5.10 o 
   6   5  17      117.39      114.03      9.38 o 
   7   5  17       15.88        6.09      6.55 o 
   8   5  17        4.96        8.15      7.67 o 
   9   5  17        1.46        1.35      5.52 o 
   0   6  17       11.01        1.24      5.66 o 
   1   6  17      265.05      239.05      8.92 o 
   2   6  17      151.87      137.19      9.22 o 
   3   6  17      128.40      166.53     10.67 o 
   4   6  17        3.09        4.13      4.81 o 
   5   6  17        0.67        0.09      4.55 o 
   6   6  17        2.76        5.03      4.75 o 
   7   6  17       31.92       28.17      7.11 o 
   8   6  17        3.94        1.04      6.65 o 
   9   6  17       14.62        4.97      6.82 o 
   1   7  17      246.75      210.16      8.50 o 
   2   7  17       43.45       34.26      5.19 o 
   3   7  17       19.58       10.06      4.76 o 
   4   7  17        8.62       12.15      5.50 o 
   5   7  17        8.65       18.19      5.42 o 
   6   7  17       94.86       90.67      7.49 o 
   7   7  17        3.40       -0.43      5.56 o 
   8   7  17        0.22        1.82      6.38 o 
   9   7  17        0.18        4.26      7.01 o 
   0   8  17       84.42       60.30      8.43 o 
   1   8  17        4.79       -2.32      4.15 o 
   2   8  17       63.28       57.84      6.83 o 
   3   8  17      100.18       93.39      7.12 o 
   4   8  17        9.94        9.45      4.97 o 
   5   8  17        0.04       -4.06      5.54 o 
   6   8  17       24.51       28.84      6.01 o 
   7   8  17        7.56        2.79      5.84 o 
   8   8  17       30.26       22.13      7.70 o 
   1   9  17      150.59      115.61      7.14 o 
   2   9  17       38.74       58.70      6.34 o 
   3   9  17        4.56        7.69      6.82 o 
   4   9  17      124.51      120.93     10.92 o 
   5   9  17       13.31       10.73      5.40 o 
   6   9  17        4.18        6.95      5.46 o 
   7   9  17        4.96        7.61      7.11 o 
   8   9  17        0.02        3.71      6.29 o 
   0  10  17       87.46       93.38     11.28 o 
   1  10  17        1.73       -4.77      4.62 o 
   2  10  17       43.78       45.03      6.14 o 
   3  10  17       19.15       14.77      5.34 o 
   4  10  17       11.82       12.94      5.49 o 
   5  10  17        5.17        2.53      5.13 o 
   6  10  17       11.55        8.54      7.50 o 
   7  10  17        1.87        2.96      5.89 o 
   1  11  17       40.53       49.21      6.84 o 
   2  11  17       27.08       20.04      5.77 o 
   3  11  17       14.35       14.92      5.50 o 
   4  11  17       10.84        2.46      6.07 o 
   5  11  17        1.30        2.45      5.46 o 
   6  11  17        2.88        4.13      5.61 o 
   7  11  17        1.96       -8.74      6.05 o 
   0  12  17       14.26        9.11      9.25 o 
   1  12  17       13.13        7.14      8.36 o 
   2  12  17      206.64      220.91     11.57 o 
   3  12  17        3.55        2.95      5.02 o 
   4  12  17       45.69       37.01      6.39 o 
   5  12  17        2.11       -3.88      5.31 o 
   6  12  17        0.31        4.35      5.92 o 
   1  13  17       65.04       51.82      7.99 o 
   2  13  17       27.63       22.88      6.05 o 
   3  13  17       20.83       28.83      6.20 o 
   4  13  17       15.38       14.12      5.96 o 
   5  13  17        0.14       -7.97      5.32 o 
   6  13  17       13.25       13.27      6.78 o 
   0  14  17        2.67        2.49     10.61 o 
   1  14  17       22.75       19.76      7.60 o 
   2  14  17       28.34       27.50      8.48 o 
   3  14  17        1.13       -1.90      5.19 o 
   4  14  17       14.87       23.68      7.59 o 
   5  14  17        4.19        0.25      5.26 o 
   1  15  17       15.11       19.67      7.51 o 
   2  15  17       13.85        9.21      6.87 o 
   3  15  17       13.43       12.95      6.81 o 
   0  16  17      111.06      166.04     17.56 o 
   1  16  17       21.00       21.95      7.92 o 
   0   0  18     1075.00      961.52     40.76 o 
   1   0  18        5.37        1.72      7.12 o 
   2   0  18      710.76      673.07     24.38 o 
   3   0  18       21.31       27.95      6.94 o 
   4   0  18      223.91      267.13     13.53 o 
   5   0  18       53.44       54.21      8.35 o 
   6   0  18       13.37       11.00      6.92 o 
   7   0  18        0.39       -2.37      8.36 o 
   8   0  18       24.37        3.76      9.94 o 
   9   0  18        0.20       -6.92     11.79 o 
   1   1  18      154.62      184.12     14.29 o 
   2   1  18       85.70       92.36      9.59 o 
   3   1  18        0.02       -0.53      4.40 o 
   4   1  18      267.23      293.49     10.90 o 
   5   1  18       24.17       24.33      5.13 o 
   6   1  18       48.21       51.26      6.56 o 
   7   1  18        4.98        1.11      5.62 o 
   8   1  18        4.26        4.88      6.26 o 
   9   1  18        7.68       11.38      6.79 o 
   0   2  18      473.26      480.64     28.88 o 
   1   2  18       72.01       80.16      6.91 o 
   2   2  18      226.89      230.51     14.39 o 
   3   2  18      200.37      183.04      9.09 o 
   4   2  18      121.35      110.98      7.69 o 
   5   2  18        5.59        9.09      5.93 o 
   6   2  18       70.63       57.88      7.44 o 
   7   2  18       11.70        8.93      5.56 o 
   8   2  18        4.72       -6.16     10.40 o 
   9   2  18        2.93        1.11      6.62 o 
   1   3  18       40.69       38.41      5.26 o 
   2   3  18      128.59      155.16      8.38 o 
   3   3  18       58.25       62.60      6.61 o 
   4   3  18      102.60      110.41      7.89 o 
   5   3  18       31.38       35.75      6.94 o 
   6   3  18      180.04      189.71     11.15 o 
   7   3  18        1.01       -1.38      5.87 o 
   8   3  18        0.00       -7.73      5.15 o 
   9   3  18       18.24       15.26      7.19 o 
   0   4  18       53.26       51.46      8.04 o 
   1   4  18        9.32        9.46      4.53 o 
   2   4  18       42.47       25.09      4.99 o 
   3   4  18      193.62      242.59     11.29 o 
   4   4  18       65.36       66.28      7.87 o 
   5   4  18      149.89      158.76     10.40 o 
   6   4  18       67.20       40.77      7.43 o 
   7   4  18        1.92       -4.64      7.26 o 
   8   4  18        0.00       -1.47      5.96 o 
   9   4  18        3.01        0.07      6.37 o 
   1   5  18      139.17      166.12      7.90 o 
   2   5  18        2.61        1.11      4.17 o 
   3   5  18       53.79       54.64      5.50 o 
   4   5  18      161.90      143.45      8.98 o 
   5   5  18       60.68       59.22     11.87 o 
   6   5  18       38.31       52.44      7.94 o 
   7   5  18        1.00        0.89      6.11 o 
   8   5  18       10.85       10.86      6.80 o 
   0   6  18        6.35        1.29      6.22 o 
   1   6  18      132.12      129.36      7.32 o 
   2   6  18        4.86        0.41      4.17 o 
   3   6  18      107.07       88.04      7.01 o 
   4   6  18        2.43        1.49      4.71 o 
   5   6  18      101.63      104.07      8.75 o 
   6   6  18        0.04       -2.01      6.01 o 
   7   6  18       27.08       42.97      8.11 o 
   8   6  18        2.78        8.09      6.44 o 
   1   7  18      402.18      404.20     11.39 o 
   2   7  18       20.33       25.12      5.20 o 
   3   7  18        0.04        4.90      4.85 o 
   4   7  18      116.81      111.86      7.79 o 
   5   7  18        6.33       -3.06      4.78 o 
   6   7  18       38.44       25.58      6.07 o 
   7   7  18       18.46       20.81      6.82 o 
   8   7  18       12.44       24.44     15.30 o 
   0   8  18       11.69        0.72      6.30 o 
   1   8  18      136.74      130.44      7.60 o 
   2   8  18       53.91       63.94      7.45 o 
   3   8  18      145.94      158.20      8.65 o 
   4   8  18        0.12        4.68      5.62 o 
   5   8  18       77.95       75.00      7.28 o 
   6   8  18        4.02        7.08      5.38 o 
   7   8  18        5.70       -2.94      6.19 o 
   8   8  18       17.11       22.03      9.15 o 
   1   9  18        0.06        5.49      5.17 o 
   2   9  18        0.75       -5.36      4.56 o 
   3   9  18       36.82       41.39      6.22 o 
   4   9  18       39.19       27.40      8.97 o 
   5   9  18       82.06       82.50      7.65 o 
   6   9  18       64.08       56.37      7.01 o 
   7   9  18       19.92       19.22      7.09 o 
   0  10  18      124.91      131.24     11.06 o 
   1  10  18       77.09       59.11      7.24 o 
   2  10  18       88.65       94.78      7.65 o 
   3  10  18       17.36       10.10      5.41 o 
   4  10  18        0.08       -0.02      5.33 o 
   5  10  18       34.62       26.06      6.64 o 
   6  10  18        1.60        2.10      5.44 o 
   7  10  18        0.98       -0.65      6.19 o 
   1  11  18       16.66       14.43      5.68 o 
   2  11  18        0.35       -4.32      4.91 o 
   3  11  18       28.91       19.27      5.95 o 
   4  11  18        0.02        0.77      5.19 o 
   5  11  18       46.01       39.61      6.61 o 
   6  11  18        0.15       -7.97      5.31 o 
   0  12  18       62.09       38.22     25.64 o 
   1  12  18        8.24       12.23      6.76 o 
   2  12  18       52.99       47.91      7.46 o 
   3  12  18        1.75       -3.70      5.14 o 
   4  12  18       11.91        7.48      5.74 o 
   5  12  18        0.86       -4.53      6.92 o 
   1  13  18       61.80       85.24      9.61 o 
   2  13  18        4.96        0.86      6.37 o 
   3  13  18       13.46       25.86      6.56 o 
   4  13  18        4.29        5.59      6.04 o 
   0  14  18        1.78      -15.25     10.17 o 
   1  14  18        4.65       14.12      7.46 o 
   2  14  18        4.95       18.78      7.05 o 
   3  14  18        0.02       -1.82      5.71 o 
   1  15  18       27.18       24.51      8.22 o 
   1   1  19      343.34      374.96     13.72 o 
   2   1  19       72.83       82.12     10.15 o 
   3   1  19      183.84      218.19     11.08 o 
   4   1  19       75.15      104.23      7.97 o 
   5   1  19       31.63       43.52      6.61 o 
   6   1  19      383.57      451.16     18.48 o 
   7   1  19       61.14       72.78      8.83 o 
   8   1  19       24.38       18.38      7.21 o 
   0   2  19       36.83       39.19      9.79 o 
   1   2  19      246.15      230.67     11.43 o 
   2   2  19       15.37        6.87      5.04 o 
   3   2  19       17.76       19.58      5.44 o 
   4   2  19       99.16      102.73      7.89 o 
   5   2  19       19.33       14.79      6.74 o 
   6   2  19        3.12        9.45      6.36 o 
   7   2  19        4.40        4.11      6.36 o 
   8   2  19        0.32       -0.93      6.41 o 
   1   3  19      271.30      259.76     10.48 o 
   2   3  19        0.35       -6.68      4.59 o 
   3   3  19        0.88       -3.13      4.61 o 
   4   3  19       24.00       22.75      5.88 o 
   5   3  19       71.93       81.40      8.74 o 
   6   3  19       10.35       13.68      7.68 o 
   7   3  19        2.79       11.79      6.47 o 
   8   3  19       23.55       18.91      8.43 o 
   0   4  19       10.04        7.38      6.41 o 
   1   4  19      133.60      129.88      8.24 o 
   2   4  19      152.38      169.04      9.04 o 
   3   4  19      124.75      122.92      8.22 o 
   4   4  19      106.84      111.13      9.45 o 
   5   4  19        0.26        0.80      5.77 o 
   6   4  19        3.18        1.43      8.63 o 
   7   4  19       26.26       43.13      7.82 o 
   8   4  19        2.80        3.39      6.54 o 
   1   5  19       24.90       17.30      5.07 o 
   2   5  19       29.96       23.09      5.22 o 
   3   5  19        6.40       -2.46      6.29 o 
   4   5  19        1.31       -1.51      5.55 o 
   5   5  19        4.20        9.86      6.41 o 
   6   5  19        2.18        3.90      6.33 o 
   7   5  19       60.60       50.49      8.39 o 
   8   5  19        2.68       -2.04      6.43 o 
   0   6  19      153.31      144.06     14.77 o 
   1   6  19      105.40      101.71      7.12 o 
   2   6  19      205.09      180.23      8.86 o 
   3   6  19        9.97       10.44      5.41 o 
   4   6  19        0.48       -0.03      5.42 o 
   5   6  19        0.02       -1.35      5.73 o 
   6   6  19        0.09       -3.45      6.33 o 
   7   6  19        8.97        4.42      6.45 o 
   1   7  19       24.29       30.28      5.50 o 
   2   7  19        0.88        5.00      5.39 o 
   3   7  19        7.64        6.88      5.19 o 
   4   7  19       10.12        7.58      5.24 o 
   5   7  19       42.02       54.46      8.39 o 
   6   7  19        1.37        1.17      6.03 o 
   7   7  19       43.38       42.28      9.39 o 
   0   8  19      223.29      228.53     20.51 o 
   1   8  19        5.53        4.20      4.65 o 
   2   8  19      205.94      215.94     13.55 o 
   3   8  19       25.49       20.65      5.90 o 
   4   8  19       10.58       10.91      5.56 o 
   5   8  19        1.50       -4.20      5.17 o 
   6   8  19        0.00       -2.72      6.30 o 
   7   8  19        1.40       -0.08      6.75 o 
   1   9  19        0.00        0.64      5.71 o 
   2   9  19       26.21       35.09      7.37 o 
   3   9  19        3.97        5.96      5.16 o 
   4   9  19       43.72       52.77      7.03 o 
   5   9  19       34.94       25.54      6.30 o 
   6   9  19        9.32        4.41      5.75 o 
   0  10  19        4.22        6.82     10.35 o 
   1  10  19        4.62       10.30      5.66 o 
   2  10  19       23.87       15.57      6.69 o 
   3  10  19        0.06       -8.04      5.36 o 
   4  10  19       40.73       48.46      7.13 o 
   5  10  19        1.94       -2.78      6.83 o 
   6  10  19       28.27       28.63      7.04 o 
   1  11  19       64.42       78.50      8.06 o 
   2  11  19        4.73        3.26      5.72 o 
   3  11  19        2.92       -1.92      5.45 o 
   4  11  19        2.40        0.81      5.71 o 
   5  11  19       35.90       42.97      8.72 o 
   0  12  19        4.78        7.34      9.47 o 
   1  12  19        0.86       -0.66      6.72 o 
   2  12  19        5.12        0.78      5.65 o 
   3  12  19        1.63        0.56      5.48 o 
   4  12  19        7.59       -4.40      7.73 o 
   1  13  19       35.72       17.98      7.56 o 
   2  13  19        0.50       -1.60      6.82 o 
   3  13  19        7.02        7.41      6.04 o 
   0  14  19        0.26       -6.45      9.61 o 
   0   0  20      248.76      228.68     24.02 o 
   1   0  20      223.95      210.56     22.18 o 
   2   0  20        3.56       11.13      9.13 o 
   3   0  20       47.23       28.53     23.50 o 
   4   0  20      187.62      167.78     15.28 o 
   5   0  20       61.28       56.24     11.39 o 
   6   0  20      417.57      500.58     35.07 o 
   7   0  20        6.63       15.89     14.47 o 
   1   1  20      103.96      134.89      9.80 o 
   2   1  20        0.30       -2.13      5.78 o 
   3   1  20       28.10       17.38      6.49 o 
   4   1  20       19.46       20.74      6.73 o 
   5   1  20       33.63       42.26      6.92 o 
   6   1  20        8.52       16.17      8.96 o 
   7   1  20       22.01       25.97     13.20 o 
   0   2  20       28.11       21.21      8.95 o 
   1   2  20       38.41       45.05     11.37 o 
   2   2  20       56.31       48.45      7.63 o 
   3   2  20        6.96        1.92      5.79 o 
   4   2  20      262.68      292.48     11.75 o 
   5   2  20       34.75       29.61      7.13 o 
   6   2  20      109.44      108.93      9.92 o 
   7   2  20        0.02       -8.56      7.18 o 
   1   3  20      320.55      333.00     13.71 o 
   2   3  20       20.19       19.83      6.65 o 
   3   3  20      106.52       93.17      7.85 o 
   4   3  20        8.45        0.94      5.98 o 
   5   3  20      178.61      199.79     14.76 o 
   6   3  20       27.35       26.95      7.63 o 
   7   3  20        8.27        7.94      7.39 o 
   0   4  20      140.08      134.28     14.01 o 
   1   4  20       11.44       11.13      5.44 o 
   2   4  20       25.25       11.58      6.14 o 
   3   4  20        0.27       -4.27      4.76 o 
   4   4  20      147.50      162.46     11.04 o 
   5   4  20       15.68       18.93      6.97 o 
   6   4  20       18.02       24.31      7.44 o 
   7   4  20        9.42       11.38      9.13 o 
   1   5  20       58.09       46.97      6.59 o 
   2   5  20       92.73      103.12      8.21 o 
   3   5  20        6.69       18.92      6.80 o 
   4   5  20        0.04        2.20      6.10 o 
   5   5  20      155.94      200.68     12.14 o 
   6   5  20       30.01       43.62     10.19 o 
   7   5  20       17.01       22.86      7.49 o 
   0   6  20        4.93        8.24      7.10 o 
   1   6  20        1.36       -1.63      4.65 o 
   2   6  20       33.06       41.53      6.61 o 
   3   6  20        3.86        6.52      6.19 o 
   4   6  20        0.19        8.40      6.22 o 
   5   6  20       55.55       40.78      8.08 o 
   6   6  20        9.62       11.84      7.17 o 
   1   7  20       24.09       28.55      5.80 o 
   2   7  20        6.72       -4.16      4.91 o 
   3   7  20       27.06       21.21      6.37 o 
   4   7  20       10.80        0.89      6.00 o 
   5   7  20       31.99       27.24      7.73 o 
   6   7  20       11.93       12.15      7.21 o 
   0   8  20        0.71        7.81      7.19 o 
   1   8  20        0.05        3.29      5.24 o 
   2   8  20       28.46       50.24      7.21 o 
   3   8  20        0.03        4.02      5.51 o 
   4   8  20       23.22       29.20      6.46 o 
   5   8  20       23.45       20.55      8.26 o 
   6   8  20        3.70       -8.71      6.47 o 
   1   9  20       46.21       71.81      9.51 o 
   2   9  20        0.00        3.10      5.63 o 
   3   9  20       20.27        4.74      6.12 o 
   4   9  20       28.89       16.76      6.20 o 
   5   9  20        0.02        1.61      5.74 o 
   0  10  20        2.44      -10.87      8.05 o 
   1  10  20        7.90        4.67      5.98 o 
   2  10  20        2.42        1.88      5.68 o 
   3  10  20        6.03        0.93      5.61 o 
   4  10  20       26.75       27.86      6.76 o 
   1  11  20       12.49       12.39      7.24 o 
   2  11  20       11.34       13.35      6.32 o 
   3  11  20        0.20        1.13      5.75 o 
   0  12  20       90.30      113.97     34.22 o 
   1  12  20       16.19       24.07      7.94 o 
   2  12  20        2.08       -0.96      6.75 o 
   1   1  21       69.83       82.49     11.87 o 
   2   1  21      116.99      122.90      9.98 o 
   3   1  21       37.87       26.58      7.09 o 
   4   1  21        9.78       11.50      6.66 o 
   5   1  21       10.00       21.39      8.44 o 
   6   1  21       39.91       53.40     12.45 o 
   0   2  21        9.28       12.49     10.46 o 
   1   2  21        0.93        4.68      6.02 o 
   2   2  21        0.18        3.79      6.06 o 
   3   2  21       26.23       21.26      7.19 o 
   4   2  21      134.07      152.30     10.74 o 
   5   2  21        0.00        5.08      7.57 o 
   6   2  21        0.17        2.95      6.38 o 
   1   3  21        3.78       -4.27      5.65 o 
   2   3  21       18.21       24.73      7.17 o 
   3   3  21        0.78       -3.33      6.04 o 
   4   3  21       60.82       57.12      9.95 o 
   5   3  21        4.25       15.54      6.86 o 
   6   3  21        2.31        8.60      6.83 o 
   0   4  21       94.46      115.30     13.50 o 
   1   4  21        3.79       -1.24      5.91 o 
   2   4  21        0.34       -1.03      5.89 o 
   3   4  21        0.30       -1.48      5.99 o 
   4   4  21      102.80      132.88     11.39 o 
   5   4  21       26.31       25.34      7.70 o 
   6   4  21        0.05       -5.18      6.53 o 
   1   5  21      135.15      139.93     10.06 o 
   2   5  21        8.85       16.77      6.67 o 
   3   5  21        0.75        1.04      6.08 o 
   4   5  21        0.21       -4.71      8.55 o 
   5   5  21       33.85       37.93     11.64 o 
   6   5  21        7.69       15.88      7.20 o 
   0   6  21       70.06       60.57      9.65 o 
   1   6  21        0.18       -2.54      5.18 o 
   2   6  21       24.58       16.30      6.92 o 
   3   6  21        8.28       23.45      7.27 o 
   4   6  21        3.35        2.28      6.57 o 
   5   6  21        3.19        5.64      6.65 o 
   1   7  21       22.33       27.22      5.88 o 
   2   7  21        2.77        2.45      6.39 o 
   3   7  21        0.51        8.23      6.92 o 
   4   7  21        0.06       -4.10      5.93 o 
   5   7  21        8.71       10.58      7.16 o 
   0   8  21       53.82       82.48     18.83 o 
   1   8  21       35.02       36.94      6.90 o 
   2   8  21        1.24       -5.85      5.30 o 
   3   8  21        1.28        9.39      7.79 o 
   4   8  21        9.37       -1.11      6.63 o 
   1   9  21        1.29        7.64      6.05 o 
   2   9  21        0.02       -2.91      5.69 o 
   3   9  21        0.03       -5.58      5.61 o 
   4   9  21       21.42        8.49      6.94 o 
   0  10  21       15.55        7.03      9.63 o 
   1  10  21        0.20       -3.71      5.82 o 
   2  10  21        5.68       16.65      6.69 o 
   3  10  21        1.38        8.29      6.53 o 
   1  11  21       12.60       15.70      7.84 o 
   0   0  22      128.39      127.23     20.26 o 
   1   0  22        1.32        7.51      9.27 o 
   2   0  22       24.21       24.15     10.00 o 
   3   0  22        7.32        4.35      9.30 o 
   4   0  22       28.96       37.41     11.46 o 
   5   0  22       25.91       28.23     11.03 o 
   1   1  22        7.34        4.03      6.51 o 
   2   1  22        5.41        1.86      6.23 o 
   3   1  22       21.06       20.92      7.31 o 
   4   1  22        0.93       -0.78      6.41 o 
   5   1  22        6.81        7.72      8.16 o 
   0   2  22       63.40       79.71     13.26 o 
   1   2  22       10.55        6.17      6.50 o 
   2   2  22       13.50       29.88      7.62 o 
   3   2  22        0.88       -9.02      6.01 o 
   4   2  22       16.22        9.29      8.14 o 
   5   2  22        3.02        4.24      8.21 o 
   1   3  22       42.62       27.25      7.32 o 
   2   3  22        0.11        1.48      6.32 o 
   3   3  22       21.51       31.49      7.78 o 
   4   3  22        0.56        8.52      7.58 o 
   5   3  22        7.67        7.05      8.07 o 
   0   4  22       13.43        3.80      9.27 o 
   1   4  22        1.09        0.28      6.24 o 
   2   4  22        0.02        6.62      6.59 o 
   3   4  22        0.08       -2.89      7.32 o 
   4   4  22        7.21        3.68      8.07 o 
   5   4  22       37.71       36.46      8.35 o 
   1   5  22       64.14       80.33     10.52 o 
   2   5  22       58.92       54.72     10.00 o 
   3   5  22       15.38       27.32     10.61 o 
   4   5  22       12.59        6.46      7.16 o 
   0   6  22       77.19      119.78     16.57 o 
   1   6  22        1.95       -7.78      6.48 o 
   2   6  22        0.08        9.69      7.97 o 
   3   6  22        1.39       -5.91      6.14 o 
   4   6  22        5.03        7.29      7.04 o 
   1   7  22        6.90        4.91      6.79 o 
   2   7  22        0.74        6.57      7.02 o 
   3   7  22       63.84       59.69      9.27 o 
   0   8  22       11.71       11.76      9.89 o 
   1   8  22        2.37       -1.00      6.41 o 
   2   8  22        5.67       18.73      7.49 o 
   1   9  22       32.15       40.30      7.35 o 
   1   1  23        5.57       -2.47      6.65 o 
   2   1  23       17.72       16.54      7.47 o 
   3   1  23        4.10       -2.00      6.44 o 
   4   1  23        3.15        5.86      7.02 o 
   0   2  23       71.37       59.81     12.76 o 
   1   2  23       15.12       21.85      7.52 o 
   2   2  23        1.47        7.00      6.95 o 
   3   2  23       10.19        6.90      6.87 o 
   1   3  23        0.27        7.16      6.65 o 
   2   3  23        0.80       -6.03      6.32 o 
   3   3  23        2.48        0.61      7.79 o 
   0   4  23       24.04        8.25      9.35 o 
   1   4  23       27.66       33.46     10.15 o 
   2   4  23       10.07        9.31      6.66 o 
   3   4  23       16.01       12.43      8.39 o 
   1   5  23        0.16        5.94      6.69 o 
   2   5  23        8.96       13.50      8.68 o 
   0   6  23        5.42        4.29      9.43 o 
   1   6  23        4.05       -7.03      7.35 o 
   0   0  24       17.67       38.97     16.57 o 
                                                 
